# Supplementary material for: Opportunistic screening for atrial fibrillation by clinical pharmacists in UK general practice during the influenza vaccination season: A cross-sectional feasibility study
Source: PLoS Med. 2020 Jul 17;17(7):e1003197. doi: 10.1371/journal.pmed.1003197 (PMC7367445; doi:10.1371/journal.pmed.1003197)
Supplement: S2 Appendix — (XLSX) [file pmed.1003197.s004.xlsx]

## Sheet: Information
Data Source: Pharmacists Detecting Atrial Fibrillation (PDAF) study
Sample: All participants (n = 604)
Data Input: Case report forms and general practice records
Exported from: SPSS (v25)
De-identification of Data: Each participant was assigned a random number from the sequence between 1 and 604 using the 'RAND' and 'RANK.EQ' functions available in Microsoft Exel.
Missing Values: Missing data points denoted as '999' throughout the database.

## Sheet: Suppl 1 Case report data
ID_Deidentified	Establishment	Pharmacist	Influenza_season	Duration_min	Gender	Age	Ethnicity	Ethnicity_Other_Specify	Smoking	Alcohol	Alcohol_Units_Per_Week	Height_cm	Weight_kg	Pacemaker	Hearing_Aid	Pulse_Rate_Pharmacist	Pulse_Rate_Device	Pulse_Rhythm_Pharmacist	Number_ECGs_Recorded	Quality_of_ECG	Were you able to interpret the ECG?	Is there a P wave?	Is the P wave followed by a QRS complex?	Is the interval between QRS complexes regular?	ECG_Pharmacist	ECG_Device	ECG_Cardiologist	ECG_Cardiologist_Comments	ECG_Pharmacist_Comments	Follow_up_proposed	Follow_up_proposed_other
1	Surgery 1	Pharmacist 2	2018-2019	9	Male	68	White:British		No	Yes	14	177.8	98.4	No	No	72	75	Normal	1	Excellent	Yes	Yes	Yes	Yes	Normal	Normal	Normal		Hx angina cured by stent	None
2	Surgery 1	Pharmacist 4	2018-2019	10	Male	74	White:British		No	Yes	14	170.2	82.6	No	No	71	67	Possible AF	1	Excellent	Yes	No	No	No	Possible AF	Possible AF	Possible AF		Patient thinks they had irregular heart beat - no record. Previously bleed on aspirin?	12-lead ECG
3	Surgery 4	Pharmacist 4	2017-2018	999	Female	81	White:British		No	Yes	1	160	56.2	No	No	79	80	Normal	1	Excellent	Yes	Yes	Yes	Yes	Normal	Normal	Normal			None
4	Surgery 1	Pharmacist 4	2018-2019	10	Male	76	White:British		No	Yes	8	171	78.8	No	No	57	60	Normal	1	Acceptable	Yes	Yes	Yes	Yes	Normal	Unclassified	Normal	SR with atrial ectopics, no action	Atrial ectopics - some p waves, hence not AF.	None
5	Surgery 1	Pharmacist 1	2017-2018	999	Female	78	White:British		No	Yes	3	177.5	69.9	No	No	64	61	Normal	1	Excellent	Yes	Yes	Yes	Yes	Normal	Normal	Normal			None
6	Surgery 1	Pharmacist 4	2018-2019	12	Male	65	White:British		No	Yes	3	172.7	80.7	No	No	85	93	Normal	1	Excellent	Yes	Yes	Yes	Yes	Normal	Normal	Normal			None
7	Surgery 1	Pharmacist 4	2017-2018	999	Female	76	White:British		No	Yes	1	162.5	66.7	No	No	81	80	Normal	1	Excellent	Yes	Yes	Yes	Yes	Normal	Normal	Normal			None
8	Surgery 1	Pharmacist 4	2017-2018	999	Male	72	White:British		No	Yes	3	167.5	65.8	No	No	58	78	Possible AF	1	Excellent	Yes	Yes	Yes	No	Normal	Normal	Normal		Ectopic beats	None
9	Surgery 1	Pharmacist 4	2017-2018	999	Female	65	Other	White South African	No	Yes	7	164	82	No	No	65	72	Normal	1	Excellent	Yes	Yes	Yes	Yes	Normal	Normal	Normal			None
10	Surgery 2	Pharmacist 1	2017-2018	999	Male	69	White:British		No	Yes	4	193	120.6	No	No	72	72	Normal	1	Excellent	Yes	Yes	Yes	Yes	Normal	Normal	Unclassified	Looks regular but no p waves - 12 lead		12-lead ECG
11	Surgery 3	Pharmacist 2	2017-2018	999	Male	81	White:British		No	Yes	7	177.5	92.1	No	No	70	72	Normal	1	Acceptable	Yes	Yes	Yes	Yes	Normal	Normal	Unclassified	Probably SR, but too much noise to be sure. Recommend 12-lead		12-lead ECG
12	Surgery 1	Pharmacist 4	2018-2019	10	Female	65	White:British		No	Yes	8	170.2	73	No	No	75	68	Normal	1	Excellent	Yes	Yes	Yes	Yes	Normal	Normal	Normal			None
13	Surgery 1	Pharmacist 4	2017-2018	999	Male	79	White:British		No	Yes	2	185.5	102	No	No	66	67	Normal	1	Excellent	Yes	No	Yes	Yes	Unclassified	Unclassified	Normal			Reassurance that normal heart rhythm
14	Surgery 2	Pharmacist 1	2017-2018	999	Female	73	White:British		No	No	999	165	79.4	No	No	58	59	Normal	1	Excellent	Yes	Yes	Yes	Yes	Normal	Normal	Normal		A lot of flutter (?) nbetween QRS complexes. Hard to see T wave but I think a P wave is present.	None
15	Surgery 1	Pharmacist 4	2018-2019	9	Female	81	White:British		No	Yes	2	163	70	No	No	61	63	Normal	1	Excellent	Yes	Yes	Yes	Yes	Normal	Normal	Normal			None
16	Surgery 1	Pharmacist 2	2018-2019	999	Male	68	White:British		No	Yes	20	177.8	120.7	No	No	72	76	Possible AF	1	Acceptable	No	No	No	No	Possible AF	Possible AF	Possible AF			None
17	Surgery 1	Pharmacist 2	2018-2019	15	Female	74	White:British		No	Yes	14	166.4	88	No	No	68	72	Normal	1	Excellent	Yes	Yes	Yes	Yes	Normal	Normal	Normal		Terminal Ca pt.	None
18	Surgery 1	Pharmacist 4	2018-2019	11	Female	78	White:British		No	No	999	167.6	73.8	No	No	65	66	Normal	1	Excellent	Yes	Yes	Yes	Yes	Normal	Normal	Normal			None
19	Surgery 2	Pharmacist 2	2017-2018	999	Female	70	White:British		No	Yes	1	157	62.6	No	No	66	66	Normal	1	Excellent	Yes	Yes	Yes	No	Possible AF	Normal	Normal		Pulse is irregular?	None
20	Surgery 1	Pharmacist 2	2018-2019	15	Female	77	White:British		No	Yes	7	175.3	70	No	No	60	67	Possible AF	1	Acceptable	Yes	Yes	Yes	No	Possible AF	Possible AF	Unclassified	SR with frequent ventricular ectopics.		12-lead ECG
21	Surgery 1	Pharmacist 1	2017-2018	999	Male	71	White:British		Yes	Yes	28	173.8	104.3	No	No	66	78	Normal	1	Excellent	Yes	Yes	Yes	No	Possible AF	Unclassified	Normal	SR/but atrial ectopic beats		Reassurance that normal heart rhythm
22	Surgery 1	Pharmacist 4	2017-2018	999	Male	70	Other	White Italian	No	Yes	10	180	126	No	No	66	71	Normal	1	Excellent	Yes	Yes	Yes	Yes	Normal	Normal	Normal			None
23	Surgery 1	Pharmacist 4	2018-2019	20	Female	80	White:British		No	Yes	4	162	60.3	No	No	71	75	Normal	1	Excellent	Yes	Yes	Yes	Yes	Normal	Normal	Normal			None
24	Surgery 1	Pharmacist 4	2018-2019	11	Male	69	White:British		No	No	999	175	69	No	No	63	93	Normal	2	Poor	Yes	No	Yes	Yes	Unclassified	Normal	Normal			Reassurance that normal heart rhythm
25	Surgery 3	Pharmacist 2	2017-2018	999	Female	76	White:British		No	No	999	162.5	81.2	No	No	56	57	Normal	1	Excellent	Yes	Yes	Yes	Yes	Normal	Normal	Normal		Patient repeats they have AF, but no signs.	Other	Patient thought they had AF, but no evidence of it today. May be worth checking their records to confirm.
26	Surgery 1	Pharmacist 3	2017-2018	999	Male	67	Other	White American	Yes	Yes	15	175	81.6	No	No	66	60	Normal	1	Excellent	Yes	Yes	Yes	Yes	Normal	Normal	Normal			None
27	Surgery 1	Pharmacist 4	2017-2018	999	Female	74	White:British		Yes	Yes	2	167.5	66.7	No	No	68	68	Normal	1	Excellent	Yes	Yes	Yes	Yes	Normal	Normal	Normal			None
28	Surgery 1	Pharmacist 4	2018-2019	11	Male	74	White:British		Yes	Yes	2	177	140.2	No	No	71	71	Normal	2	Poor	No	No	No	No	Unclassified	Possible AF	Possible AF	Possible AF, 12-lead ECG	No consistent p waves + irregular QRS. Could be AF or unclassified? Frequent atrial actopics? 12-lead ECG.	12-lead ECG
29	Surgery 1	Pharmacist 2	2018-2019	9	Female	72	White:British		No	Yes	14	160	76.2	No	No	86	83	Normal	1	Acceptable	Yes	Yes	Yes	Yes	Normal	Normal	Normal			None
30	Surgery 1	Pharmacist 4	2018-2019	6	Female	67	White:British		Yes	Yes	14	152.4	60.2	No	No	66	67	Normal	1	Acceptable	Yes	Yes	Yes	Yes	Normal	Normal	Normal			None
31	Surgery 2	Pharmacist 5	2017-2018	999	Male	68	White:British		Yes	Yes	2	177.5	90	No	No	70	77	Normal	1	Acceptable	Yes	Yes	Yes	Yes	Normal	Normal	Normal			None
32	Surgery 1	Pharmacist 2	2017-2018	999	Female	76	White:British		Yes	No	999	160	35.4	No	No	70	188	Normal	2	Unreadable	No	999	999	999	Unreadable	Unreadable	Unreadable	Unreadable		12-lead ECG
33	Surgery 1	Pharmacist 5	2017-2018	999	Female	78	White:British		No	No	999	155	76.2	No	No	70	72	Normal	1	Poor	No	Yes	Yes	Yes	Unclassified	Unclassified	Normal	Normal SR		Reassurance that normal heart rhythm
34	Surgery 1	Pharmacist 1	2017-2018	999	Male	79	White:British		No	Yes	1	171	80	No	Yes	62	74	Normal	1	Excellent	Yes	Yes	Yes	Yes	Normal	Normal	Normal			None
35	Surgery 1	Pharmacist 3	2018-2019	11	Female	86	White:British		No	Yes	1	166.4	82.5	No	No	90	90	Normal	1	Acceptable	Yes	Yes	Yes	Yes	Normal	Normal	Normal		Very large T-wave	None
36	Surgery 4	Pharmacist 6	2017-2018	999	Female	87	White:British		No	No	999	162.5	54.9	No	No	72	76	Normal	1	Acceptable	Yes	Yes	Yes	Yes	Normal	Normal	Normal			None
37	Surgery 1	Pharmacist 2	2017-2018	999	Male	71	White:British		No	Yes	10	167.5	76.2	No	No	58	58	Possible AF	1	Excellent	Yes	Yes	Yes	Yes	Normal	Normal	Normal			None
38	Surgery 4	Pharmacist 6	2017-2018	999	Female	69	White:British		No	No	999	167.5	65	No	No	68	68	Normal	1	Acceptable	Yes	Yes	Yes	Yes	Normal	Normal	Normal			None
39	Surgery 1	Pharmacist 1	2017-2018	999	Male	74	White:British		No	Yes	4	178.8	82.6	No	No	56	61	Normal	1	Excellent	Yes	Yes	Yes	Yes	Normal	Normal	Unclassified	SR with atrial ectopics, but short PR interval that merits an ECG		12-lead ECG
40	Surgery 1	Pharmacist 2	2018-2019	999	Female	83	White:British		No	Yes	8	172.7	50	No	No	62	61	Normal	1	Acceptable	Yes	Yes	Yes	Yes	Normal	Normal	Normal		Some p-waves missing	None
41	Surgery 1	Pharmacist 2	2017-2018	999	Male	65	White:British		No	Yes	6	170	94.3	No	No	80	73	Normal	1	Excellent	Yes	Yes	Yes	Yes	Normal	Normal	Normal			None
42	Surgery 1	Pharmacist 2	2017-2018	999	Female	71	White:British		Yes	Yes	18	170	78	No	No	62	59	Normal	1	Excellent	Yes	Yes	Yes	Yes	Normal	Normal	Normal			None
43	Surgery 1	Pharmacist 4	2017-2018	999	Male	75	White:British		Yes	Yes	4	168	78	No	No	75	76	Normal	1	Acceptable	Yes	Yes	Yes	Yes	Normal	Normal	Normal			None
44	Surgery 2	Pharmacist 1	2017-2018	999	Female	74	White:British		No	Yes	999	157.5	85.7	No	No	80	83	Normal	1	Excellent	Yes	Yes	Yes	Yes	Normal	Normal	Normal			None
45	Surgery 2	Pharmacist 1	2017-2018	999	Female	65	White:British		No	No	999	152.5	59.4	No	No	76	79	Normal	1	Excellent	Yes	Yes	Yes	Yes	Normal	Normal	Normal			None
46	Surgery 2	Pharmacist 3	2017-2018	999	Female	68	White:British		No	No	999	155	60.3	No	No	66	66	Normal	1	Excellent	Yes	Yes	Yes	Yes	Normal	Normal	Normal			None
47	Surgery 1	Pharmacist 5	2017-2018	999	Female	65	White:British		No	No	999	177.5	81.6	No	No	72	74	Normal	1	Poor	Yes	Yes	Yes	Yes	Normal	Normal	Normal			None
48	Surgery 2	Pharmacist 1	2017-2018	999	Male	68	White:British		No	Yes	20	190.5	99	No	No	60	63	Normal	1	Excellent	Yes	Yes	Yes	Yes	Normal	Normal	Normal			None
49	Surgery 1	Pharmacist 3	2018-2019	999	Female	81	White:British		No	Yes	2	160	56	No	No	58	115	Possible AF	1	Acceptable	Yes	Yes	Yes	No	Unclassified	Unclassified	Unclassified	SR with frequent ectopics. Would recommend 12-lead ECG.		12-lead ECG
50	Surgery 1	Pharmacist 4	2018-2019	999	Male	70	White:British		No	Yes	1	179.1	94	No	No	76	77	Normal	1	Acceptable	Yes	Yes	Yes	Yes	Normal	Normal	Normal			None
51	Surgery 1	Pharmacist 5	2018-2019	20	Female	90	White:British		No	No	999	167.6	57.2	No	Yes	68	143	Normal	2	Unreadable	No	No	No	No	Unreadable	Unreadable	Unreadable	Trace to poor to read. ECG required to confirm SR.	Unreadable	12-lead ECG
52	Surgery 1	Pharmacist 4	2017-2018	999	Male	80	White:British		No	Yes	20	172.5	82.6	No	No	65	66	Normal	1	Excellent	Yes	Yes	Yes	Yes	Normal	Normal	Normal			None
53	Surgery 1	Pharmacist 2	2018-2019	10	Male	81	White:British		No	Yes	2	188	69.9	No	No	58	60	Normal	1	Acceptable	Yes	Yes	Yes	Yes	Normal	Normal	Normal			None
54	Surgery 3	Pharmacist 4	2017-2018	999	Male	80	White:British		Yes	Yes	2	172.5	68	No	Yes	80	73	Normal	1	Acceptable	Yes	Yes	Yes	Yes	Normal	Normal	Normal			None
55	Surgery 2	Pharmacist 4	2017-2018	999	Male	65	White:British		No	Yes	2	172.5	117.5	No	No	69	71	Normal	1	Acceptable	Yes	Yes	Yes	Yes	Normal	Normal	Normal		Likely SR, but no clearly defined P wave in some cases + ectopic beats	None
56	Surgery 1	Pharmacist 2	2018-2019	15	Male	79	White:British		No	Yes	4	180	85	No	No	72	68	Normal	2	Acceptable	Yes	Yes	Yes	Yes	Normal	Unclassified	Normal			None
57	Surgery 1	Pharmacist 4	2018-2019	999	Male	73	White:British		No	Yes	14	185.4	82.6	No	No	60	63	Normal	1	Excellent	Yes	Yes	Yes	Yes	Normal	Normal	Normal			None
58	Surgery 2	Pharmacist 3	2017-2018	999	Female	77	White:British		No	Yes	5	166.3	75	No	No	51	51	Normal	1	Excellent	Yes	Yes	Yes	Yes	Normal	Normal	Normal			None
59	Surgery 1	Pharmacist 3	2018-2019	12	Male	68	White:British		No	Yes	25	182.9	76.2	No	No	72	70	Normal	1	Excellent	Yes	Yes	Yes	Yes	Normal	Normal	Normal			None
60	Surgery 1	Pharmacist 4	2018-2019	10	Male	68	White:British		No	No	999	181.2	104.2	No	No	78	95	Possible AF	1	Acceptable	Yes	Yes	Yes	Yes	Normal	Normal	Normal		Ventricular ectopics	None
61	Surgery 1	Pharmacist 1	2017-2018	999	Male	82	White:British		No	Yes	14	173.8	88.9	No	No	64	76	Unclassified	1	Excellent	Yes	No	No	No	Possible AF	Possible AF	Possible AF	AF. Glad to see it even if not "new".	Known AF. Patient told me afterwards.	Other	Check if patient has known AF and is receiving treatment
62	Surgery 1	Pharmacist 2	2018-2019	8	Male	71	White:British		No	Yes	30	182.9	85	No	No	50	51	Normal	1	Excellent	Yes	Yes	Yes	Yes	Normal	Normal	Normal			None
63	Surgery 3	Pharmacist 1	2017-2018	999	Male	72	White:British		No	No	999	177.5	73	No	No	50	52	Normal	1	Excellent	Yes	Yes	Yes	Yes	Normal	Normal	Normal		Bradycardia. P waves hard to detect but I think there are a few small ones.	None
64	Surgery 1	Pharmacist 1	2017-2018	999	Female	69	Other	Kazakh	No	No	999	163	83	No	No	62	54	Normal	1	Excellent	Yes	Yes	Yes	Yes	Normal	Normal	Normal			None
65	Surgery 2	Pharmacist 2	2017-2018	999	Female	69	White:British		No	Yes	4	157.5	85	No	No	88	87	Normal	1	Excellent	Yes	Yes	Yes	Yes	Normal	Normal	Normal			None
66	Surgery 1	Pharmacist 1	2017-2018	999	Male	78	White:British		No	No	999	172.5	66.2	No	Yes	32	65	Normal	3	Unreadable	No	Yes	Yes	No	Unclassified	Unclassified	Unclassified	SR with ectopic beats. Pt has ventricular bigeminy – requires ECG if not known.	Unclear if 2nd beat has P wave. History of heart attacks and Parkinson's. Strange double beat.	12-lead ECG
67	Surgery 2	Pharmacist 2	2017-2018	999	Male	78	White:British		No	Yes	14	170	76.2	No	Yes	74	74	Normal	1	Excellent	Yes	Yes	Yes	Yes	Normal	Normal	Normal			None
68	Surgery 1	Pharmacist 4	2017-2018	999	Female	70	White:British		No	No	999	160	69.9	No	No	70	67	Normal	1	Excellent	Yes	Yes	Yes	Yes	Normal	Normal	Normal			None
69	Surgery 4	Pharmacist 2	2017-2018	999	Male	74	White:British		No	Yes	2	172.5	82.6	No	No	62	60	Normal	2	Acceptable	Yes	Yes	Yes	No	Unclassified	Normal	Normal	SR with first degree AV block and few ectopic beats. No action required.	Not sure there is P wave. QRS 4-5 squares. Normal the second time.	None
70	Surgery 2	Pharmacist 3	2017-2018	999	Female	68	White:British		No	Yes	20	162.5	69.9	No	No	90	83	Possible AF	2	Acceptable	No	No	No	No	Possible AF	Possible AF	Possible AF	AF - 12 lead	1st Unclassified. 2nd AF. Patient has already noticed an issue with heart & is having ECG on Monday.	12-lead ECG	patient had identified some heart issues before the screen and was booked for a 12-lead ECG on Monday, so may not be necessary to book 12-Lead ECG if the patient has already had one
71	Surgery 1	Pharmacist 7	2017-2018	999	Female	67	White:British		No	Yes	3	160	98.4	No	No	70	76	Normal	1	Acceptable	Yes	Yes	Yes	Yes	Normal	Normal	Normal			None
72	Surgery 1	Pharmacist 1	2018-2019	15	Female	81	White:British		No	Yes	6	165.1	64.4	No	No	68	68	Normal	1	Excellent	Yes	Yes	Yes	Yes	Normal	Normal	Normal			None
73	Surgery 1	Pharmacist 2	2017-2018	999	Male	67	White:British		No	Yes	10	183	91	No	No	84	79	Normal	1	Excellent	Yes	Yes	Yes	Yes	Normal	Normal	Normal			None
74	Surgery 1	Pharmacist 1	2018-2019	17	Female	73	White:British		No	Yes	2	160	999	No	No	70	70	Normal	2	Excellent	Yes	Yes	Yes	Yes	Normal	Normal	Normal			None
75	Surgery 1	Pharmacist 2	2017-2018	999	Male	70	White:British		No	No	999	175	72.6	No	No	60	62	Normal	1	Acceptable	Yes	Yes	Yes	Yes	Normal	Normal	Normal			None
76	Surgery 1	Pharmacist 4	2017-2018	999	Female	66	White:British		No	No	999	169	70.8	No	No	82	81	Normal	1	Excellent	Yes	Yes	Yes	Yes	Normal	Normal	Normal			None
77	Surgery 1	Pharmacist 3	2018-2019	7.5	Female	72	White:British		No	Yes	14	175	80	No	No	78	80	Normal	1	Excellent	Yes	Yes	Yes	Yes	Normal	Normal	Normal			None
78	Surgery 3	Pharmacist 3	2017-2018	999	Female	67	White:British		No	Yes	1	162.5	61.7	No	No	78	89	Normal	2	Excellent	No	Yes	Yes	Yes	Unclassified	Unclassified	Unclassified	SR with BBB, 12-lead required if not already known		12-lead ECG	If not already known
79	Surgery 4	Pharmacist 2	2017-2018	999	Male	70	White:British		No	Yes	21	172.5	79.8	No	No	62	59	Normal	1	Excellent	Yes	Yes	Yes	Yes	Normal	Normal	Normal			None
80	Surgery 1	Pharmacist 4	2018-2019	999	Female	80	White:British		No	No	999	157.5	64	No	Yes	62	64	Normal	2	Poor	No	No	Yes	Yes	Unclassified	Unclassified	Unclassified	Regular but noisy baseline. 12-lead ECG.	Patient has tremor, hard to stay still. SR but too noisy to read p waves.	12-lead ECG
81	Surgery 4	Pharmacist 2	2017-2018	999	Female	79	White:British		No	No	999	160	82.6	No	No	92	92	Normal	1	Excellent	Yes	Yes	Yes	Yes	Normal	Normal	Normal			None
82	Surgery 3	Pharmacist 3	2017-2018	999	Male	82	White:British		No	No	999	183	95.3	No	No	66	76	Possible AF	1	Excellent	Yes	Yes	Yes	No	Possible AF	Possible AF	Possible AF	AF - 12-lead ECG		12-lead ECG
83	Surgery 1	Pharmacist 3	2018-2019	7.5	Female	84	White:British		No	Yes	10	160	60.3	No	No	70	71	Normal	1	Excellent	Yes	Yes	Yes	Yes	Normal	Normal	Possible AF	Paroxysmal AF, with a few beats of sinus. 12-lead ECG.		12-lead ECG
84	Surgery 1	Pharmacist 4	2018-2019	17	Male	80	White:British		No	No	999	179	94	No	No	62	68	Normal	1	Acceptable	Yes	Yes	Yes	No	Unclassified	Unclassified	Unclassified	SR with LBBB. 12-lead ECG and refer.	Atrial ectopics + LBBB? 12-lead ECG?	12-lead ECG
85	Surgery 3	Pharmacist 1	2017-2018	999	Male	73	White:British		No	Yes	14	185.5	81.6	No	No	52	51	Normal	2	Excellent	Yes	Yes	Yes	Yes	Normal	Unclassified	Unclassified	SR with bundle branch block and ectopic beats. 12-lead if not already confirmed case.	Moderate arterial stenosis	12-lead ECG	If not already known
86	Surgery 1	Pharmacist 4	2018-2019	10	Female	67	White:British		No	Yes	5	174	95	No	No	67	70	Normal	1	Excellent	Yes	Yes	Yes	Yes	Normal	Normal	Normal			None
87	Surgery 1	Pharmacist 1	2017-2018	999	Female	71	White:Irish		No	Yes	2	155	54.9	No	No	76	77	Normal	1	Excellent	Yes	Yes	Yes	Yes	Normal	Normal	Normal			None
88	Surgery 1	Pharmacist 4	2018-2019	5	Male	67	White:British		No	Yes	14	167.6	63.5	No	No	53	53	Normal	1	Excellent	Yes	Yes	Yes	Yes	Normal	Normal	Normal			None
89	Surgery 1	Pharmacist 4	2018-2019	13	Male	70	White:British		No	Yes	9	175	86	No	No	60	59	Normal	1	Excellent	Yes	Yes	Yes	Yes	Normal	Normal	Normal			None
90	Surgery 1	Pharmacist 3	2018-2019	999	Female	72	White:British		No	Yes	1	160	63.5	No	No	68	65	Normal	1	Excellent	Yes	Yes	Yes	Yes	Normal	Normal	Normal			None
91	Surgery 4	Pharmacist 4	2017-2018	999	Male	66	White:British		No	Yes	2	170	90	No	No	50	51	Normal	1	Excellent	Yes	Yes	Yes	Yes	Normal	Normal	Normal			None
92	Surgery 3	Pharmacist 1	2017-2018	999	Male	87	White:British		No	No	999	171.3	77.1	No	No	52	56	Possible AF	2	Acceptable	Yes	Yes	Yes	Yes	Normal	Unclassified	Normal	Difficult - SR	Looks normal. A lot of background noise. Have aneurysm.	Reassurance that normal heart rhythm
93	Surgery 1	Pharmacist 2	2018-2019	11	Female	74	White:British		No	Yes	10	167.6	57.2	No	No	68	67	Normal	2	Acceptable	Yes	Yes	Yes	Yes	Normal	Unclassified	Normal			Reassurance that normal heart rhythm
94	Surgery 3	Pharmacist 1	2017-2018	999	Male	72	White:British		No	Yes	14	177.5	999	No	No	70	74	Normal	1	Excellent	Yes	Yes	Yes	Yes	Normal	Normal	Normal			None
95	Surgery 2	Pharmacist 2	2017-2018	999	Female	66	White:British		No	Yes	2	160	66.7	No	No	68	66	Normal	1	Acceptable	Yes	Yes	Yes	Yes	Normal	Normal	Normal			None
96	Surgery 1	Pharmacist 4	2018-2019	13	Male	71	Other	White Other	No	Yes	25	171	101	No	No	65	67	Normal	1	Excellent	Yes	Yes	Yes	Yes	Normal	Normal	Normal			None
97	Surgery 2	Pharmacist 2	2017-2018	999	Female	73	White:British		No	Yes	14	157.5	68	No	No	84	85	Normal	1	Excellent	Yes	Yes	Yes	Yes	Normal	Normal	Normal			None
98	Surgery 1	Pharmacist 4	2018-2019	11	Female	66	White:British		No	No	999	162.6	95	No	No	69	69	Normal	1	Excellent	Yes	Yes	Yes	Yes	Normal	Normal	Normal			None
99	Surgery 1	Pharmacist 5	2017-2018	999	Male	65	White:British		No	Yes	15	172.5	80	No	No	68	66	Normal	1	Excellent	Yes	Yes	Yes	Yes	Normal	Normal	Normal			None
100	Surgery 1	Pharmacist 4	2018-2019	10	Female	72	White:British		No	Yes	2	162.6	66.7	No	No	78	78	Normal	1	Excellent	Yes	Yes	Yes	Yes	Normal	Normal	Normal			None
101	Surgery 1	Pharmacist 4	2018-2019	17	Male	67	White:British		Yes	No	999	163	65	No	No	91	93	Normal	1	Excellent	Yes	Yes	Yes	Yes	Normal	Normal	Normal			None
102	Surgery 1	Pharmacist 2	2017-2018	999	Male	76	White:British		No	Yes	35	180	73	No	No	60	64	Normal	2	Poor	Yes	Yes	Yes	Yes	Normal	Normal	Normal			None
103	Surgery 1	Pharmacist 4	2018-2019	10	Male	70	White:British		No	Yes	2	172	106.5	No	No	90	94	Unclassified	1	Acceptable	Yes	Yes	Yes	Yes	Normal	Normal	Normal		Ectopics [on pulse palpation]	None
104	Surgery 1	Pharmacist 2	2018-2019	5	Male	73	White:British		No	Yes	1	172.7	101.6	No	Yes	68	67	Normal	1	Excellent	Yes	Yes	Yes	Yes	Normal	Normal	Normal			None
105	Surgery 1	Pharmacist 4	2017-2018	999	Female	84	White:British		No	No	999	165	63.5	No	No	68	81	Normal	2	Acceptable	Yes	No	Yes	Yes	Unclassified	Unclassified	Normal	SR with ectopic beats. Difficult.	P wave?	Reassurance that normal heart rhythm
106	Surgery 1	Pharmacist 1	2018-2019	10	Male	74	White:British		No	Yes	10	180.3	73	No	No	68	67	Normal	1	Excellent	Yes	Yes	Yes	Yes	Normal	Normal	Normal			None
107	Surgery 2	Pharmacist 4	2017-2018	999	Female	68	White:British		Yes	Yes	10	155	52	No	No	69	68	Normal	1	Excellent	Yes	Yes	Yes	Yes	Normal	Normal	Normal		+ ventricular ectopic (?)	None
108	Surgery 2	Pharmacist 3	2017-2018	999	Male	68	White:British		No	Yes	8	177.5	92.1	No	No	66	103	Possible AF	2	Acceptable	Yes	No	No	No	Possible AF	Possible AF	Unclassified	Probably SR, 12-lead to confirm	AAA & femoral aneurysm	12-lead ECG
109	Surgery 1	Pharmacist 5	2017-2018	999	Female	70	White:British		Yes	No	999	155	44.5	No	No	86	151	Unclassified	3	Unreadable	No	Yes	Yes	No	Unreadable	Unreadable	Unreadable	Unreadable - 12-lead ECG	Faint pulse. [ECG] really hard to read.	12-lead ECG
110	Surgery 3	Pharmacist 3	2017-2018	999	Male	80	White:British		No	No	999	171.3	77	No	No	56	59	Normal	1	Excellent	Yes	Yes	Yes	Yes	Normal	Normal	Normal			None
111	Surgery 1	Pharmacist 6	2018-2019	10	Female	75	White:British		No	Yes	20	160	64.4	No	No	70	74	Normal	1	Acceptable	Yes	Yes	Yes	Yes	Normal	Normal	Normal			None
112	Surgery 1	Pharmacist 4	2018-2019	8	Female	66	White:British		No	Yes	4	152.4	66.7	No	No	80	88	Normal	1	Excellent	Yes	Yes	Yes	Yes	Normal	Normal	Normal			None
113	Surgery 1	Pharmacist 4	2018-2019	14	Female	71	White:British		No	Yes	2	154.9	70	No	No	84	84	Normal	1	Excellent	Yes	Yes	Yes	Yes	Normal	Normal	Normal	SR with ectopics, no action		None
114	Surgery 1	Pharmacist 4	2018-2019	12	Male	82	White:British		No	No	999	170	75	No	No	67	75	Normal	2	Acceptable	Yes	Yes	Yes	Yes	Normal	Normal	Normal		A few ectopics [on pulse palpation]	None
115	Surgery 1	Pharmacist 4	2018-2019	16	Female	72	White:British		No	Yes	14	162.6	50.8	No	No	76	76	Normal	1	Excellent	Yes	Yes	Yes	Yes	Normal	Normal	Normal			None
116	Surgery 2	Pharmacist 3	2017-2018	999	Female	71	White:British		No	No	999	165	58.5	No	No	88	87	Normal	1	Excellent	Yes	Yes	Yes	Yes	Normal	Normal	Normal			None
117	Surgery 3	Pharmacist 1	2017-2018	999	Female	68	White:British		No	Yes	10	156.3	83.5	No	No	70	74	Normal	1	Excellent	Yes	Yes	Yes	Yes	Normal	Normal	Normal			None
118	Surgery 1	Pharmacist 1	2018-2019	22	Female	81	White:British		No	No	999	152.4	60.8	No	No	68	64	Normal	1	Excellent	Yes	Yes	Yes	Yes	Normal	Normal	Unclassified	SR with first degree AV block - 12-lead ECG.		12-lead ECG
119	Surgery 1	Pharmacist 4	2018-2019	13	Female	70	White:British		No	No	999	152.4	65.3	No	No	70	66	Normal	1	Acceptable	Yes	Yes	Yes	Yes	Normal	Normal	Normal			None
120	Surgery 4	Pharmacist 4	2017-2018	999	Female	68	White:British		No	No	999	155	60.3	No	No	55	51	Normal	1	Excellent	Yes	Yes	Yes	Yes	Normal	Normal	Normal			None
121	Surgery 4	Pharmacist 4	2017-2018	999	Male	73	White:British		No	No	999	180	120.7	No	No	83	83	Normal	1	Acceptable	Yes	No	Yes	Yes	Unclassified	Unclassified	Normal			Reassurance that normal heart rhythm
122	Surgery 1	Pharmacist 4	2018-2019	10	Female	69	White:British		No	Yes	15	163	62	No	No	65	67	Normal	1	Acceptable	Yes	Yes	Yes	Yes	Normal	Normal	Normal			None
123	Surgery 3	Pharmacist 4	2017-2018	999	Female	82	White:British		No	No	999	167.5	68.5	No	Yes	74	77	Normal	1	Poor	Yes	Yes	Yes	Yes	Normal	Normal	Normal			None
124	Surgery 2	Pharmacist 1	2017-2018	999	Male	67	White:British		No	Yes	5	191.8	85.7	No	No	48	65	Normal	2	Excellent	Yes	Yes	Yes	Yes	Normal	Normal	Normal		Has Parkinson's disease so slightly shaky ECG	None
125	Surgery 1	Pharmacist 4	2018-2019	17	Male	78	White:British		No	Yes	1	173	101.6	No	No	66	78	Unclassified	2	Acceptable	Yes	No	No	No	Possible AF	Possible AF	Unclassified	Likely SR with ectopics, but 12-lead ECG to confirm	Ectopic beats [on palpation]?	12-lead ECG
126	Surgery 1	Pharmacist 4	2017-2018	999	Female	68	White:British		No	No	999	152	59.8	No	No	72	73	Normal	1	Excellent	Yes	Yes	Yes	Yes	Normal	Normal	Normal			None
127	Surgery 1	Pharmacist 4	2018-2019	14	Male	65	White:British		No	Yes	2	177	127	No	No	85	84	Normal	1	Acceptable	Yes	Yes	Yes	Yes	Normal	Normal	Normal			None
128	Surgery 1	Pharmacist 4	2018-2019	15	Female	68	White:British		No	No	999	161	52	No	No	90	90	Normal	1	Acceptable	Yes	No	Yes	Yes	Unclassified	Unclassified	Unclassified	Likely SR, with BBB, 12-lead ECG	Inconsistent p waves, LBBB?	12-lead ECG
129	Surgery 1	Pharmacist 4	2018-2019	10	Female	71	White:British		No	Yes	5	171.5	63.5	No	No	69	72	Normal	1	Excellent	Yes	Yes	Yes	Yes	Normal	Normal	Normal			None
130	Surgery 1	Pharmacist 4	2017-2018	999	Male	65	White:British		No	Yes	9	166.3	67.6	No	No	66	66	Normal	1	Acceptable	Yes	Yes	Yes	Yes	Normal	Normal	Normal			None
131	Surgery 1	Pharmacist 4	2018-2019	20	Female	80	White:British		No	No	999	157.5	58	No	No	63	76	Normal	1	Poor	Yes	Yes	Yes	Yes	Normal	Normal	Normal			None
132	Surgery 2	Pharmacist 2	2017-2018	999	Female	70	White:British		No	Yes	2	176.3	70.8	No	No	72	72	Normal	1	Excellent	Yes	Yes	Yes	Yes	Normal	Normal	Normal			None
133	Surgery 1	Pharmacist 4	2018-2019	14	Female	76	White:British		No	Yes	4	165	59	No	No	77	75	Normal	2	Excellent	Yes	Yes	Yes	Yes	Normal	Normal	Normal		A few ectopics [on pulse palpation]. SR with atrial ectopics - not frequent so no action needed.	None
134	Surgery 1	Pharmacist 3	2018-2019	10	Female	66	White:British		No	No	999	152.4	79	No	Yes	72	72	Normal	1	Excellent	Yes	Yes	Yes	Yes	Normal	Normal	Normal			None
135	Surgery 1	Pharmacist 7	2017-2018	999	Female	67	White:British		No	No	999	167.5	63	No	No	58	63	Normal	1	Acceptable	Yes	Yes	Yes	Yes	Normal	Normal	Normal			None
136	Surgery 4	Pharmacist 6	2017-2018	999	Male	68	White:British		Yes	Yes	1	165	62.6	No	No	68	74	Normal	1	Excellent	Yes	Yes	Yes	Yes	Normal	Normal	Normal			None
137	Surgery 1	Pharmacist 3	2018-2019	8	Male	73	White:British		No	Yes	14	177.8	86	No	No	70	62	Normal	1	Excellent	Yes	Yes	Yes	Yes	Normal	Normal	Normal			None
138	Surgery 1	Pharmacist 4	2018-2019	11	Female	72	White:British		No	No	999	161.3	63.5	No	No	63	71	Normal	1	Excellent	Yes	Yes	Yes	Yes	Normal	Normal	Normal			None
139	Surgery 2	Pharmacist 1	2017-2018	999	Male	73	White:British		No	Yes	21	177.5	78	No	No	70	84	Normal	1	Excellent	Yes	Yes	Yes	Yes	Normal	Normal	Normal			None
140	Surgery 1	Pharmacist 2	2018-2019	999	Female	78	White:British		No	Yes	1	157.5	47.6	No	No	72	81	Normal	1	Excellent	Yes	Yes	Yes	Yes	Normal	Normal	Normal			None
141	Surgery 1	Pharmacist 4	2018-2019	10	Male	79	White:British		Yes	Yes	7	158	71.7	No	Yes	81	93	Normal	2	Poor	No	No	Yes	Yes	Unclassified	Normal	Unclassified	Regular, but difficult to see p wave - 12-lead ECG	P waves inconsistent (too much noise). 12-lead ECG?	12-lead ECG
142	Surgery 1	Pharmacist 4	2017-2018	999	Female	69	White:British		No	Yes	2	160	57.1	No	No	112	118	Normal	1	Acceptable	No	No	Yes	Yes	Unclassified	Unclassified	Unclassified	SR (tachycardia). I see one ectopic at the start. The fast rate could be for many reasons including anxiety. Best tell Pt to get heart rate rechecked (practice nurse) and if still fast they can book an appointment with GP.		Other	Best tell Pt to get heart rate rechecked (practice nurse) and if still fast they can book an appointment with GP
143	Surgery 1	Pharmacist 2	2018-2019	14	Male	73	White:British		No	Yes	2	182.9	111.1	No	No	68	145	Unclassified	1	Excellent	Yes	No	Yes	Yes	Possible AF	Possible AF	Possible AF	Fast AF, 12-lead and referral to GP (to increase beta blocker)	Very hard to find pulse. Patient knows he has AF & is treated accordingly.	Other	Referral to GP for increase betablocker, as AF is fast
144	Surgery 1	Pharmacist 2	2018-2019	32	Female	74	White:British		No	No	999	154.9	49.9	No	No	80	82	Normal	3	Poor	Yes	Yes	Yes	Yes	Normal	Unclassified	Normal		2 of 3 attempts unclassified. Attempt 3 looked normal but noisy.	Reassurance that normal heart rhythm
145	Surgery 3	Pharmacist 4	2017-2018	999	Male	72	White:British		No	No	999	172.7	71.2	No	No	73	83	Possible AF	1	Excellent	Yes	Yes	Yes	Yes	Normal	Normal	Normal	SR with ectopic beats	Ventricular ectopic beats	None
146	Surgery 3	Pharmacist 3	2017-2018	999	Male	73	White:British		No	Yes	3	172.5	64.4	No	No	96	88	Normal	1	Excellent	Yes	Yes	Yes	Yes	Normal	Normal	Normal			None
147	Surgery 1	Pharmacist 4	2018-2019	15	Female	73	White:British		No	Yes	14	161.3	68	No	Yes	71	79	Normal	1	Excellent	Yes	Yes	Yes	Yes	Normal	Normal	Normal			None
148	Surgery 1	Pharmacist 4	2018-2019	10	Female	85	White:British		No	Yes	6	153.5	69	No	No	82	78	Normal	2	Acceptable	Yes	No	Yes	No	Possible AF	Possible AF	Possible AF	Possible AF, but could be SR with atrial ectopic beats		12-lead ECG
149	Surgery 1	Pharmacist 4	2018-2019	10	Male	74	White:British		Yes	No	999	179	78	No	No	64	66	Normal	1	Poor	Yes	Yes	Yes	Yes	Normal	Normal	Unclassified	SR with mild first degree AV block – 12 Lead ECG to confirm		12-lead ECG
150	Surgery 1	Pharmacist 2	2018-2019	999	Female	67	White:British		No	Yes	14	157.5	66.7	No	No	82	77	Normal	1	Excellent	Yes	Yes	Yes	Yes	Normal	Normal	Normal			None
151	Surgery 2	Pharmacist 3	2017-2018	999	Female	68	White:British		No	Yes	4	172.5	64.9	No	No	56	80	Normal	4	Excellent	No	No	No	Yes	Unclassified	Unclassified	Normal	SR/ectopic beats	Couldn't work out what's going on! Very shallow QRS complex followed by a much deeper one every so often - very strange!	Reassurance that normal heart rhythm
152	Surgery 1	Pharmacist 4	2018-2019	10	Male	79	White:British		No	Yes	24	162	63.6	No	No	67	67	Normal	1	Excellent	Yes	Yes	Yes	Yes	Normal	Normal	Normal			None
153	Surgery 4	Pharmacist 6	2017-2018	999	Female	68	White:Irish		No	No	999	158	47	No	No	82	139	Normal	4	Poor	No	Yes	Yes	No	Unreadable	Unreadable	Unreadable	Unreadable - 12-lead ECG		12-lead ECG	If GP considers appropriate
154	Surgery 3	Pharmacist 3	2017-2018	999	Female	79	White:British		No	Yes	1	157.5	97	No	No	72	71	Normal	1	Excellent	Yes	Yes	Yes	Yes	Normal	Normal	Normal			None
155	Surgery 1	Pharmacist 4	2018-2019	13	Female	83	White:British		No	No	999	145	45	No	No	125	123	Normal	2	Acceptable	No	No	Yes	Yes	Unclassified	Unclassified	Unclassified	Regular QRS, but fast. Difficult to see p waves. 12-lead ECG.	Increase beta blocker? Known AF + on apixaban.	12-lead ECG
156	Surgery 1	Pharmacist 4	2018-2019	8	Female	77	White:British		No	Yes	7	155	66	No	Yes	65	70	Normal	1	Acceptable	Yes	Yes	Yes	Yes	Normal	Normal	Normal			None
157	Surgery 3	Pharmacist 3	2017-2018	999	Male	74	White:British		No	No	999	180	76.2	No	No	76	80	Normal	1	Excellent	Yes	Yes	Yes	Yes	Normal	Normal	Normal			None
158	Surgery 1	Pharmacist 5	2018-2019	15	Female	68	White:British		No	Yes	0.5	160	50	No	No	70	74	Normal	1	Excellent	Yes	Yes	Yes	Yes	Normal	Normal	Normal			None
159	Surgery 1	Pharmacist 5	2017-2018	999	Male	66	White:British		No	Yes	28	189.3	84.1	No	No	66	79	Normal	1	Excellent	Yes	Yes	Yes	Yes	Normal	Normal	Normal			None
160	Surgery 3	Pharmacist 4	2017-2018	999	Female	67	White:British		No	No	999	165	73.5	No	No	74	76	Normal	1	Excellent	Yes	Yes	Yes	Yes	Normal	Normal	Normal			None
161	Surgery 1	Pharmacist 4	2017-2018	999	Female	74	White:British		No	Yes	2	154	66	No	No	60	57	Normal	1	Excellent	Yes	Yes	Yes	Yes	Normal	Normal	Normal			None
162	Surgery 1	Pharmacist 4	2017-2018	999	Female	68	White:British		No	No	999	162.5	57.1	No	No	84	75	Normal	1	Excellent	Yes	Yes	Yes	Yes	Normal	Normal	Normal			None
163	Surgery 1	Pharmacist 4	2017-2018	999	Male	71	White:British		No	Yes	2	179	82.6	No	No	60	60	Normal	1	Acceptable	Yes	Yes	Yes	Yes	Normal	Normal	Normal			None
164	Surgery 1	Pharmacist 3	2018-2019	17	Male	69	White:British		No	Yes	2	180.3	79.4	No	No	48	51	Unclassified	1	Excellent	Yes	Yes	Yes	Yes	Unclassified	Unclassified	Normal	SR wth a PR interval. No action.		Reassurance that normal heart rhythm
165	Surgery 1	Pharmacist 5	2017-2018	999	Female	65	White:British		No	Yes	3	160	47.6	No	No	50	53	Normal	2	Acceptable	Yes	Yes	Yes	Yes	Normal	Normal	Normal			None
166	Surgery 1	Pharmacist 4	2018-2019	15	Female	71	White:British		No	No	999	157.5	69.9	No	No	69	79	Normal	1	Excellent	Yes	Yes	Yes	Yes	Normal	Normal	Normal		Ectopic beats? [on pulse palpation]	None
167	Surgery 1	Pharmacist 4	2018-2019	8	Male	75	White:British		No	Yes	70	180	102	No	No	94	84	Normal	1	Poor	Yes	Yes	Yes	Yes	Normal	Normal	Normal			None
168	Surgery 1	Pharmacist 2	2018-2019	999	Male	73	White:British		No	Yes	12	172.7	83.4	No	999	74	81	Normal	1	Excellent	Yes	Yes	Yes	Yes	Normal	Normal	Normal			None
169	Surgery 1	Pharmacist 5	2018-2019	15	Male	68	White:British		No	Yes	14	177.8	69.9	No	No	62	64	Normal	1	Excellent	Yes	Yes	Yes	Yes	Normal	Normal	Normal			None
170	Surgery 1	Pharmacist 4	2017-2018	999	Female	71	White:British		No	Yes	3	165	67	No	Yes	85	91	Normal	1	Acceptable	Yes	Yes	Yes	Yes	Normal	Normal	Normal			None
171	Surgery 1	Pharmacist 5	2018-2019	15	Female	85	White:British		No	No	999	157.5	69.9	No	No	70	85	Possible AF	1	Acceptable	Yes	Yes	Yes	No	Possible AF	Possible AF	Possible AF	Noisy trace, but confirmed AF. 12-lead ECG if patient not already known.		12-lead ECG
172	Surgery 1	Pharmacist 3	2018-2019	20	Male	66	White:British		Yes	No	999	182.9	88.9	No	No	90	87	Normal	1	Acceptable	Yes	Yes	Yes	Yes	Normal	Normal	Normal			None
173	Surgery 2	Pharmacist 5	2017-2018	999	Male	70	White:British		No	Yes	10	170	76.2	No	No	62	64	Normal	1	Acceptable	Yes	Yes	Yes	No	Unclassified	Normal	Normal		Unsure about interval, seems to vary slightly	None
174	Surgery 1	Pharmacist 2	2017-2018	999	Male	65	White:British		No	Yes	8	181.9	88.5	No	No	84	91	Possible AF	1	Acceptable	Yes	Yes	Yes	Yes	Normal	Normal	Normal	Sinus rhythm with ectopic beats (occasionally). No action.	Manual pulse feels irregular	None
175	Surgery 1	Pharmacist 4	2017-2018	999	Female	74	White:British		No	No	999	167.5	69.9	No	No	59	63	Normal	1	Acceptable	Yes	Yes	Yes	Yes	Normal	Normal	Normal			None
176	Surgery 1	Pharmacist 4	2017-2018	999	Female	70	White:British		No	Yes	7	167.5	64.4	No	No	62	61	Normal	1	Excellent	Yes	Yes	Yes	Yes	Normal	Normal	Normal	SR and one ectopic. No action needed.		None
177	Surgery 1	Pharmacist 2	2018-2019	16	Female	79	White:British		Yes	No	999	160	71.7	No	No	86	86	Normal	1	Excellent	Yes	Yes	Yes	Yes	Normal	Normal	Normal			None
178	Surgery 1	Pharmacist 2	2018-2019	999	Male	77	White:British		Yes	No	999	174	69.9	No	No	62	62	Normal	2	Acceptable	Yes	Yes	Yes	Yes	Normal	Unclassified	Normal			Reassurance that normal heart rhythm
179	Surgery 1	Pharmacist 2	2018-2019	999	Female	81	White:British		No	Yes	8	157.5	60.3	No	No	80	80	Normal	1	Excellent	Yes	Yes	Yes	Yes	Normal	Normal	Normal			None
180	Surgery 1	Pharmacist 4	2018-2019	10	Male	72	White:British		No	Yes	2	172.7	82	No	No	63	64	Normal	1	Acceptable	Yes	Yes	Yes	Yes	Normal	Normal	Normal			None
181	Surgery 1	Pharmacist 1	2018-2019	24	Male	83	White:British		No	No	999	167.6	85.7	No	No	80	89	Normal	2	Excellent	Yes	Yes	Yes	Yes	Unclassified	Unclassified	Unclassified	SR, but possible RBBB – 12-Lead ECG	Regular SR? Wide QRS due to medication/HTN.	12-lead ECG
182	Surgery 1	Pharmacist 4	2018-2019	11	Male	65	White:British		No	Yes	70	180.3	129.3	No	No	62	68	Normal	1	Excellent	Yes	Yes	Yes	Yes	Normal	Normal	Normal			None
183	Surgery 1	Pharmacist 4	2018-2019	9	Female	69	White:British		No	Yes	28	157	75	No	No	71	72	Normal	1	Excellent	Yes	Yes	Yes	Yes	Normal	Normal	Normal			None
184	Surgery 4	Pharmacist 6	2017-2018	999	Male	79	White:British		No	Yes	7	185.5	69.9	No	Yes	53	110	Normal	3	Poor	No	Yes	Yes	No	Unreadable	Unreadable	Unreadable	Unreadable - 12-lead ECG		12-lead ECG
185	Surgery 1	Pharmacist 4	2017-2018	999	Female	73	White:British		No	Yes	10	157.5	52.6	No	No	80	81	Normal	1	Excellent	Yes	Yes	Yes	Yes	Normal	Normal	Normal			None
186	Surgery 2	Pharmacist 1	2017-2018	999	Female	67	White:British		No	Yes	14	160	60.3	No	No	64	67	Normal	1	Excellent	Yes	Yes	Yes	Yes	Normal	Normal	Normal			None
187	Surgery 1	Pharmacist 4	2017-2018	999	Male	69	White:British		No	No	999	163	101.6	No	No	58	56	Normal	1	Excellent	Yes	Yes	Yes	Yes	Normal	Normal	Normal			None
188	Surgery 1	Pharmacist 4	2018-2019	11	Female	76	White:British		No	Yes	2	158.8	62.1	No	No	68	59	Normal	1	Acceptable	Yes	Yes	Yes	Yes	Normal	Normal	Normal			None
189	Surgery 1	Pharmacist 1	2017-2018	999	Male	70	White:British		No	No	999	183	108	No	No	68	82	Normal	1	Excellent	Yes	Yes	Yes	Yes	Normal	Normal	Normal			None
190	Surgery 2	Pharmacist 1	2017-2018	999	Female	66	White:British		Yes	No	999	162.5	66.7	No	No	60	84	Normal	1	Excellent	Yes	Yes	Yes	Yes	Normal	Normal	Normal			None
191	Surgery 1	Pharmacist 1	2017-2018	999	Male	85	White:British		No	No	999	999	69.9	No	No	64	64	Normal	1	Excellent	Yes	Yes	Yes	Yes	Normal	Normal	Normal			None
192	Surgery 1	Pharmacist 4	2018-2019	8	Male	70	White:British		No	No	999	177.8	65	No	No	62	64	Normal	2	Acceptable	Yes	Yes	Yes	Yes	Normal	Normal	Normal			None
193	Surgery 2	Pharmacist 3	2017-2018	999	Female	79	White:British		No	Yes	1	167.5	88.9	No	No	98	106	Normal	1	Excellent	No	Yes	Yes	Yes	Unclassified	Unclassified	Normal	SR with ectopic beats, no action required.		Reassurance that normal heart rhythm
194	Surgery 1	Pharmacist 3	2018-2019	17	Female	66	White:British		No	Yes	1	157.5	60.3	No	No	74	73	Normal	1	Excellent	Yes	Yes	Yes	Yes	Normal	Normal	Normal			None
195	Surgery 1	Pharmacist 4	2018-2019	18	Female	79	White:British		No	Yes	7	163	96.4	No	No	68	69	Normal	2	Acceptable	Yes	Yes	Yes	Yes	Unclassified	Unclassified	Normal		Atrial bigeminy?	Reassurance that normal heart rhythm
196	Surgery 1	Pharmacist 4	2017-2018	999	Male	65	White:British		No	Yes	2	165	77	No	No	78	76	Normal	2	Acceptable	Yes	Yes	Yes	Yes	Normal	Normal	Normal			None
197	Surgery 2	Pharmacist 3	2017-2018	999	Male	74	White:British		No	Yes	20	172.5	63.5	No	No	68	68	Normal	1	Excellent	Yes	Yes	Yes	Yes	Normal	Normal	Normal			None
198	Surgery 4	Pharmacist 6	2017-2018	999	Female	68	White:British		No	No	999	155	65.8	No	No	74	92	Normal	1	Unreadable	No	No	No	No	Unclassified	Unclassified	Unclassified	SR with bundle branch block (BBB) - 12 lead ECG		12-lead ECG
199	Surgery 1	Pharmacist 4	2017-2018	999	Male	71	White:British		Yes	Yes	2	185.5	76.2	No	No	66	66	Normal	1	Acceptable	Yes	Yes	Yes	Yes	Normal	Normal	Normal			None
200	Surgery 1	Pharmacist 3	2018-2019	7.5	Male	70	White:British		No	Yes	2	180.3	76.2	No	No	60	53	Normal	1	Excellent	Yes	Yes	Yes	Yes	Normal	Normal	Normal			None
201	Surgery 1	Pharmacist 1	2017-2018	999	Male	74	White:British		No	No	999	176.3	82.6	No	No	68	74	Normal	1	Excellent	Yes	Yes	Yes	Yes	Normal	Normal	Normal			None
202	Surgery 1	Pharmacist 4	2017-2018	999	Female	78	White:British		No	No	999	153	63.2	No	No	85	92	Possible AF	1	Acceptable	Yes	Yes	Yes	Yes	Normal	Normal	Normal	SR but difficult		None
203	Surgery 1	Pharmacist 4	2018-2019	13	Female	71	White:British		No	Yes	1	162	73	No	No	77	82	Normal	1	Excellent	Yes	Yes	Yes	Yes	Normal	Normal	Normal			None
204	Surgery 1	Pharmacist 5	2018-2019	10	Male	73	White:British		No	Yes	12	172.7	76.2	No	No	80	148	Normal	1	Poor	Yes	Yes	Yes	Yes	Normal	Normal	Unclassified	Regular but difficult to see p waves. 12-lead ECG.		12-lead ECG
205	Surgery 1	Pharmacist 4	2017-2018	999	Female	66	White:British		No	Yes	10	172.5	66.7	No	No	70	66	Normal	1	Excellent	Yes	Yes	Yes	Yes	Normal	Normal	Normal			None
206	Surgery 1	Pharmacist 4	2018-2019	999	Male	65	White:British		Yes	No	999	168	101.3	No	No	106	110	Normal	2	Acceptable	Yes	No	Yes	Yes	Unclassified	Unclassified	Unclassified	Noisy baseline, possible flutter, 12-lead ECG.	Inconsistent p waves. Mild tachy. Previous MI. Last ECG in 2016 showed sinus tachy, not on BB.	12-lead ECG
207	Surgery 1	Pharmacist 1	2018-2019	15	Female	74	White:British		No	No	999	160	73	No	No	62	64	Normal	1	Excellent	Yes	Yes	Yes	Yes	Normal	Normal	Normal			None
208	Surgery 1	Pharmacist 5	2017-2018	999	Female	70	White:British		No	No	999	155	104.8	No	No	102	109	Possible AF	2	Excellent	Yes	Yes	Yes	No	Possible AF	Unclassified	Normal	SR with atrial ectopics	Unclassified letter given.	Reassurance that normal heart rhythm	Letter to inform patient normal sinus rhythm with atrial ectopics. No further action required.
209	Surgery 1	Pharmacist 1	2017-2018	999	Female	82	White:British		No	No	999	170	70	No	No	62	68	Normal	2	Excellent	No	Yes	Yes	No	Unclassified	Unclassified	Unclassified	Sinus rhythm with BBB. Reassure but needs an ECG. If new BBB then GP can sort out.	Doesn't look like AF. Type q heart block?	12-lead ECG
210	Surgery 1	Pharmacist 1	2018-2019	10	Male	74	White:British		No	Yes	4	175.3	68.2	No	No	70	72	Normal	1	Excellent	Yes	Yes	Yes	Yes	Normal	Normal	Normal			None
211	Surgery 1	Pharmacist 5	2018-2019	10	Female	77	White:British		No	No	999	157.5	73	No	No	62	60	Normal	1	Excellent	Yes	Yes	Yes	Yes	Normal	Normal	Normal			None
212	Surgery 4	Pharmacist 4	2017-2018	999	Male	71	White:British		Yes	No	999	162.5	79.4	No	No	73	74	Normal	2	Acceptable	Yes	Yes	Yes	Yes	Normal	Unclassified	Normal			Reassurance that normal heart rhythm
213	Surgery 1	Pharmacist 5	2017-2018	999	Male	75	White:British		No	Yes	7	167.5	68	No	No	74	72	Normal	1	Excellent	Yes	Yes	Yes	Yes	Normal	Normal	Normal			None
214	Surgery 3	Pharmacist 3	2017-2018	999	Female	88	White:British		No	Yes	1	150	67.6	No	No	58	63	Normal	1	Excellent	Yes	Yes	Yes	Yes	Normal	Normal	Normal			None
215	Surgery 1	Pharmacist 3	2018-2019	8	Female	70	White:British		No	Yes	1	166	72.1	No	No	60	63	Normal	1	Excellent	Yes	Yes	Yes	Yes	Normal	Normal	Normal			None
216	Surgery 1	Pharmacist 1	2018-2019	12	Female	72	White:British		No	No	999	165.1	79.4	No	No	64	63	Normal	1	Excellent	Yes	Yes	Yes	Yes	Normal	Normal	Normal			None
217	Surgery 1	Pharmacist 4	2017-2018	999	Female	71	White:British		No	Yes	2	164	76.2	No	No	69	71	Normal	1	Acceptable	Yes	Yes	Yes	Yes	Normal	Normal	Normal			None
218	Surgery 2	Pharmacist 1	2017-2018	999	Male	67	White:British		No	Yes	2	180	97.5	No	No	62	64	Normal	1	Acceptable	Yes	Yes	Yes	Yes	Normal	Normal	Normal			None
219	Surgery 1	Pharmacist 4	2018-2019	6	Male	70	White:British		No	No	999	172.7	95.3	No	No	71	86	Possible AF	1	Acceptable	Yes	Yes	Yes	Yes	Normal	Normal	Normal		Frequent ectopics? [on pulse palpation]	None
220	Surgery 1	Pharmacist 4	2018-2019	9	Male	83	White:British		No	Yes	26	180	91	No	No	50	56	Normal	1	Acceptable	Yes	Yes	Yes	Yes	Unclassified	Unclassified	Normal		Bradycardia, on BB for angina. Worth reducing?	Reassurance that normal heart rhythm
221	Surgery 2	Pharmacist 1	2017-2018	999	Male	68	White:British		No	Yes	46	178.8	95.3	No	No	62	63	Normal	1	Excellent	Yes	Yes	Yes	Yes	Normal	Normal	Normal			None
222	Surgery 1	Pharmacist 4	2018-2019	14	Female	67	White:British		No	No	999	167.6	53.1	No	No	60	64	Normal	1	Acceptable	Yes	Yes	Yes	Yes	Normal	Normal	Normal			None
223	Surgery 1	Pharmacist 5	2018-2019	10	Female	75	White:British		No	No	999	160	50.8	No	No	72	71	Normal	1	Acceptable	Yes	Yes	Yes	Yes	Normal	Normal	Normal			None
224	Surgery 3	Pharmacist 2	2017-2018	999	Female	67	White:British		No	No	999	160	101.6	No	No	80	80	Normal	1	Excellent	Yes	Yes	Yes	Yes	Normal	Normal	Normal			None
225	Surgery 1	Pharmacist 7	2017-2018	999	Female	69	White:British		No	Yes	4	157.5	62.6	No	No	58	57	Normal	1	Acceptable	Yes	Yes	Yes	Yes	Normal	Normal	Normal			None
226	Surgery 1	Pharmacist 2	2018-2019	21	Female	73	White:British		No	Yes	21	167	58.3	No	No	62	63	Normal	1	Excellent	Yes	Yes	Yes	Yes	Normal	Normal	Normal			None
227	Surgery 2	Pharmacist 2	2017-2018	999	Male	67	White:British		No	Yes	22	185.5	82.6	No	No	68	70	Normal	1	Excellent	Yes	Yes	Yes	Yes	Normal	Normal	Normal			None
228	Surgery 1	Pharmacist 1	2018-2019	14	Female	65	White:British		No	No	999	162.6	101	No	No	84	84	Normal	1	Excellent	Yes	Yes	Yes	Yes	Normal	Normal	Normal			None
229	Surgery 1	Pharmacist 2	2017-2018	999	Male	83	White:British		No	No	999	180	111	No	No	56	77	Possible AF	1	Acceptable	No	No	Yes	No	Possible AF	Possible AF	Possible AF		AF/Unclassified. Found 2 P waves, not next to each other.	Other	Follow-up to ensure AF already known
230	Surgery 1	Pharmacist 4	2017-2018	999	Female	79	White:British		No	No	999	157.5	57.6	No	No	68	71	Normal	1	Acceptable	Yes	Yes	Yes	Yes	Normal	Normal	Normal			None
231	Surgery 1	Pharmacist 1	2017-2018	999	Female	65	Other	White other	No	No	999	168	84	No	No	56	57	Normal	1	Excellent	Yes	Yes	Yes	Yes	Normal	Normal	Normal			None
232	Surgery 2	Pharmacist 1	2017-2018	999	Female	66	White:British		No	Yes	2	165	82.6	No	No	72	70	Normal	1	Excellent	Yes	Yes	Yes	Yes	Normal	Normal	Normal		Good, clear, normal.	None
233	Surgery 2	Pharmacist 5	2017-2018	999	Male	79	White:British		No	Yes	2	175	92.1	No	No	86	90	Normal	1	Acceptable	Yes	Yes	Yes	Yes	Normal	Normal	Normal			None
234	Surgery 1	Pharmacist 4	2018-2019	999	Female	72	White:British		No	Yes	7	172.7	60.3	No	No	56	57	Normal	2	Acceptable	Yes	No	Yes	Yes	Unclassified	Normal	Normal		Not consistent p waves	Reassurance that normal heart rhythm
235	Surgery 1	Pharmacist 1	2017-2018	999	Female	70	White:British		No	No	999	170	71.9	No	No	58	59	Normal	1	Excellent	Yes	Yes	Yes	Yes	Normal	Normal	Normal		On beta-blockers (bisoprolol)	None
236	Surgery 2	Pharmacist 3	2017-2018	999	Male	74	White:British		No	Yes	8	183	82.6	No	No	62	65	Normal	2	Acceptable	Yes	Yes	Yes	Yes	Normal	Normal	Normal		1st reading @ 94 bpm; 2nd reading @ 65 bpm	None
237	Surgery 1	Pharmacist 3	2018-2019	15	Female	81	White:British		No	Yes	2	162.6	50.8	No	No	80	81	Normal	1	Acceptable	Yes	Yes	Yes	Yes	Normal	Normal	Normal			None
238	Surgery 1	Pharmacist 4	2017-2018	999	Male	74	White:British		No	Yes	2	175	73	No	No	58	60	Normal	1	Excellent	Yes	Yes	Yes	Yes	Normal	Normal	Normal			None
239	Surgery 1	Pharmacist 3	2018-2019	10	Female	70	White:British		No	Yes	2	162.6	72.1	No	No	64	61	Normal	1	Excellent	Yes	Yes	Yes	Yes	Normal	Normal	Normal			None
240	Surgery 1	Pharmacist 2	2018-2019	15	Male	76	White:British		No	Yes	14	177.8	88.9	No	No	54	58	Possible AF	1	Acceptable	Yes	No	Yes	Yes	Unclassified	Unclassified	Unclassified	Regular QRS, with bundle branch block pattern (LBBB), no p-waves seen. Needs a 12-Lead ECG for rhythm.	Not sure [p wave] present in some?	12-lead ECG
241	Surgery 3	Pharmacist 3	2017-2018	999	Male	89	White:British		No	Yes	1	167.5	79.8	No	No	56	50	Normal	1	Excellent	Yes	Yes	Yes	Yes	Normal	Normal	Normal			None
242	Surgery 1	Pharmacist 4	2017-2018	999	Female	75	White:British		No	Yes	7	165.6	68	No	No	66	72	Normal	1	Acceptable	Yes	Yes	Yes	Yes	Normal	Normal	Normal			None
243	Surgery 1	Pharmacist 4	2018-2019	16	Male	76	White:British		No	Yes	10	180.3	79.4	No	Yes	57	58	Normal	2	Acceptable	Yes	Yes	Yes	Yes	Normal	Normal	Normal			None
244	Surgery 1	Pharmacist 4	2018-2019	10	Female	67	White:British		No	Yes	15	156	74	No	No	71	69	Normal	2	Acceptable	Yes	Yes	Yes	Yes	Normal	Normal	Normal			None
245	Surgery 1	Pharmacist 4	2017-2018	999	Male	66	White:British		No	Yes	25	164	64	No	No	110	110	Normal	1	Excellent	Yes	Yes	Yes	Yes	Unclassified	Unclassified	Normal	SR mild tachycardia, probably no action required.	Sinus tachycardia	Other	Practice to decide if tachycardia worth following up
246	Surgery 1	Pharmacist 4	2018-2019	10	Male	81	White:British		No	No	999	173	79	No	No	75	75	Normal	1	Acceptable	Yes	Yes	Yes	Yes	Normal	Normal	Normal			None
247	Surgery 1	Pharmacist 4	2018-2019	12	Male	83	White:British		No	Yes	4	170.2	76.4	No	No	59	63	Normal	2	Poor	Yes	No	Yes	No	Unclassified	Unclassified	Normal		A few ectopics [on pulse palpation], too noisy to see p waves, ecotpics atrial + ventricular.	Reassurance that normal heart rhythm
248	Surgery 1	Pharmacist 7	2017-2018	999	Female	66	White:British		No	Yes	5	163.8	84	No	No	80	77	Normal	1	Acceptable	Yes	Yes	Yes	Yes	Normal	Normal	Normal			None
249	Surgery 2	Pharmacist 5	2017-2018	999	Female	68	White:British		No	Yes	8	155	76.2	No	No	70	76	Normal	1	Excellent	Yes	Yes	Yes	Yes	Normal	Normal	Normal			None
250	Surgery 1	Pharmacist 1	2017-2018	999	Male	79	White:British		No	Yes	1	177.5	80	No	No	76	78	Possible AF	2	Excellent	No	No	Yes	No	Normal	Unclassified	Possible AF	Possible AF - 12-lead ECG	ECG 1 irregular P wave not always discernible	12-lead ECG
251	Surgery 3	Pharmacist 3	2017-2018	999	Male	81	White:British		No	Yes	1	185.5	83.5	No	No	62	65	Normal	1	Excellent	Yes	Yes	Yes	Yes	Normal	Normal	Normal			None
252	Surgery 4	Pharmacist 6	2017-2018	999	Male	76	White:British		No	No	999	176.3	86	No	Yes	70	70	Normal	1	Acceptable	Yes	Yes	Yes	Yes	Normal	Normal	Normal			None
253	Surgery 1	Pharmacist 4	2018-2019	10	Male	87	White:British		No	Yes	10	161	70	No	No	74	78	Normal	1	Excellent	Yes	Yes	Yes	Yes	Normal	Normal	Normal			None
254	Surgery 1	Pharmacist 1	2017-2018	999	Male	72	White:British		No	No	999	172.5	79.4	No	No	82	92	Normal	1	Excellent	Yes	Yes	Yes	Yes	Normal	Normal	Normal			None
255	Surgery 1	Pharmacist 1	2017-2018	999	Male	70	White:British		No	Yes	2	180	95.3	No	No	58	59	Normal	1	Excellent	Yes	Yes	Yes	Yes	Normal	Normal	Normal			None
256	Surgery 1	Pharmacist 4	2017-2018	999	Female	70	White:British		No	Yes	8	158	58	No	No	100	121	Normal	1	Acceptable	Yes	Yes	Yes	Yes	Normal	Unclassified	Unclassified	Sinus tachycardia. Probably advise to have heart rate rechecked by practice.		Other	Heart rate to be re-checked at GP practice
257	Surgery 3	Pharmacist 4	2017-2018	999	Female	66	White:British		No	Yes	12	157.5	73	No	No	72	71	Normal	1	Excellent	Yes	Yes	Yes	Yes	Normal	Normal	Normal			None
258	Surgery 1	Pharmacist 4	2018-2019	15	Female	73	White:British		No	Yes	6	162.6	69.9	No	No	66	72	Normal	1	Excellent	Yes	Yes	Yes	Yes	Normal	Normal	Normal			None
259	Surgery 1	Pharmacist 2	2018-2019	11	Female	81	White:British		No	Yes	1	162.6	67.6	No	No	80	82	Normal	1	Acceptable	Yes	Yes	Yes	Yes	Normal	Normal	Normal			None
260	Surgery 1	Pharmacist 2	2018-2019	999	Female	65	White:British		No	Yes	5	161	58.9	No	No	80	79	Normal	1	Excellent	Yes	Yes	Yes	Yes	Normal	Normal	Normal			None
261	Surgery 1	Pharmacist 4	2018-2019	13	Male	83	White:British		No	Yes	2	174	85.7	No	Yes	64	63	Normal	1	Acceptable	Yes	Yes	Yes	Yes	Normal	Normal	Normal			None
262	Surgery 1	Pharmacist 1	2017-2018	999	Male	77	White:British		No	Yes	28	177.5	88.9	No	No	86	89	Normal	1	Excellent	Yes	Yes	Yes	Yes	Normal	Normal	Normal			None
263	Surgery 1	Pharmacist 4	2017-2018	999	Female	68	Other	White Dutch	No	Yes	8	177.5	75	No	No	72	73	Normal	1	Excellent	Yes	Yes	Yes	Yes	Normal	Normal	Normal			None
264	Surgery 1	Pharmacist 4	2018-2019	20	Female	78	White:British		No	No	999	157	58	No	No	71	67	Normal	1	Excellent	Yes	Yes	Yes	Yes	Unclassified	Unclassified	Unclassified	SR, known BBB no action	Known PAF + LBBB (on apixaban according to pt). LBBB but no action.	None
265	Surgery 1	Pharmacist 4	2018-2019	15	Female	74	White:British		No	No	999	158.9	56.2	No	No	69	76	Normal	2	Poor	Yes	Yes	Yes	Yes	Unclassified	Unclassified	Unclassified	Ventricular ectopics? + Wide QRS - BBB?	Probably SR with bundle branch block – 12-Lead ECG	12-lead ECG
266	Surgery 1	Pharmacist 2	2017-2018	999	Male	72	White:British		No	Yes	18	170	82.6	No	No	74	71	Normal	1	Acceptable	Yes	Yes	Yes	Yes	Normal	Normal	Normal			None
267	Surgery 2	Pharmacist 3	2017-2018	999	Female	66	Other	White Dutch	No	Yes	2	167.5	76.2	No	No	76	72	Normal	1	Excellent	Yes	Yes	Yes	Yes	Normal	Normal	Normal			None
268	Surgery 1	Pharmacist 4	2017-2018	999	Female	78	White:British		No	No	999	157.5	58.5	No	No	85	107	Normal	3	Poor	Yes	No	Yes	No	Unclassified	Possible AF	Unclassified	Suspect SR but too much interference - 12-lead ECG	1 x normal; 2 x AF. I found 2 p waves, but they are not next to each other. Then patient told me he has been diagnosed with AF previously.	12-lead ECG
269	Surgery 1	Pharmacist 4	2018-2019	15	Female	69	White:British		No	Yes	28	177	60.3	No	Yes	65	81	Possible AF	2	Acceptable	Yes	No	Yes	No	Unclassified	Normal	Normal		Inconsistent p waves. Ventricular ectopics.	Reassurance that normal heart rhythm
270	Surgery 1	Pharmacist 4	2018-2019	9	Female	78	White:British		No	No	999	153	91.9	No	No	73	80	Normal	1	Acceptable	Yes	Yes	Yes	Yes	Normal	Normal	Normal			None
271	Surgery 1	Pharmacist 1	2017-2018	999	Male	72	White:British		No	No	999	180	72	No	No	46	52	Possible AF	2	Excellent	Yes	Yes	Yes	No	Unclassified	Unclassified	Normal	Normal Sinus rhythm plus ectopic beats. No action needed.	Looks like irregular SR	Reassurance that normal heart rhythm
272	Surgery 1	Pharmacist 4	2018-2019	10	Female	87	White:British		No	Yes	2	152.4	40	No	No	84	85	Normal	1	Excellent	Yes	Yes	Yes	Yes	Normal	Normal	Normal		SR with 1 ventricular ectopic.	None
273	Surgery 1	Pharmacist 1	2018-2019	15	Female	70	White:British		Yes	No	999	160	65.8	No	No	78	83	Normal	1	Excellent	Yes	Yes	Yes	Yes	Normal	Normal	Normal			None
274	Surgery 1	Pharmacist 5	2017-2018	999	Male	70	Other	Hungarian	No	Yes	14	172.5	75.3	No	No	58	58	Normal	1	Excellent	Yes	Yes	Yes	Yes	Normal	Normal	Normal			None
275	Surgery 1	Pharmacist 3	2018-2019	7.5	Male	86	White:British		No	Yes	15	175.3	87.3	No	No	78	80	Possible AF	1	Excellent	Yes	Yes	Yes	No	Possible AF	Possible AF	Possible AF			None
276	Surgery 1	Pharmacist 2	2017-2018	999	Female	72	White:British		No	Yes	4	165	74.9	No	Yes	86	93	Normal	2	Acceptable	Yes	Yes	Yes	Yes	Normal	Unclassified	Unclassified	SR/bundle branch block		12-lead ECG
277	Surgery 4	Pharmacist 6	2017-2018	999	Male	66	White:British		Yes	Yes	999	999	999	No	No	82	85	Normal	1	Acceptable	Yes	Yes	Yes	Yes	Normal	Normal	Normal			None
278	Surgery 1	Pharmacist 4	2018-2019	7	Female	72	White:British		No	Yes	4	162.6	64.4	No	No	70	72	Normal	1	Excellent	Yes	Yes	Yes	Yes	Normal	Normal	Normal			None
279	Surgery 1	Pharmacist 4	2018-2019	14	Female	79	White:British		No	No	999	172.7	50.8	No	No	75	85	Normal	2	Acceptable	Yes	Yes	Yes	Yes	Normal	Normal	Normal	SR with ectopics, no action	Atrial ectopic	None
280	Surgery 1	Pharmacist 4	2018-2019	13	Male	76	White:British		No	Yes	15	181.6	83.5	No	No	59	63	Normal	1	Excellent	Yes	Yes	Yes	Yes	Normal	Normal	Normal			None
281	Surgery 1	Pharmacist 4	2018-2019	15	Female	78	White:British		No	Yes	4	156.2	57	No	No	79	82	Normal	1	Excellent	Yes	Yes	Yes	Yes	Normal	Normal	Normal			None
282	Surgery 1	Pharmacist 2	2018-2019	10	Female	82	White:British		No	No	999	147.3	88.9	No	No	86	90	Normal	1	Excellent	Yes	Yes	Yes	Yes	Normal	Normal	Normal			None	May have been given Unclassified letter by accident - call to confirm
283	Surgery 1	Pharmacist 2	2018-2019	999	Male	67	White:British		No	No	999	177.8	71	No	No	62	68	Normal	1	Excellent	Yes	Yes	Yes	Yes	Normal	Normal	Normal			None
284	Surgery 1	Pharmacist 1	2018-2019	10	Male	83	White:British		No	Yes	999	184.2	999	No	No	64	67	Normal	1	Excellent	Yes	Yes	Yes	Yes	Normal	Normal	Normal			None
285	Surgery 1	Pharmacist 4	2017-2018	999	Female	74	White:British		No	No	999	157.5	85	No	No	76	80	Normal	1	Acceptable	Yes	No	Yes	Yes	Normal	Normal	Normal			None
286	Surgery 1	Pharmacist 4	2017-2018	999	Female	71	White:British		No	No	999	162.5	62	No	No	78	89	Possible AF	1	Excellent	Yes	No	No	No	Possible AF	Possible AF	Possible AF	AF - 12-lead ECG		12-lead ECG	If not already known
287	Surgery 1	Pharmacist 4	2017-2018	999	Female	71	White:British		No	Yes	5	162.5	70.3	No	No	78	85	Normal	1	Excellent	Yes	Yes	Yes	Yes	Normal	Normal	Normal			None
288	Surgery 1	Pharmacist 1	2018-2019	15	Female	68	White:British		No	No	999	165.1	80.3	No	No	64	70	Normal	1	Excellent	Yes	Yes	Yes	Yes	Normal	Normal	Normal			None
289	Surgery 1	Pharmacist 4	2017-2018	999	Female	75	White:British		No	No	999	999	78	No	No	86	89	Normal	1	Excellent	Yes	Yes	Yes	Yes	Normal	Normal	Normal			None
290	Surgery 1	Pharmacist 2	2018-2019	6	Male	75	White:British		No	Yes	2	172.7	81.6	No	No	74	71	Normal	1	Excellent	Yes	Yes	Yes	Yes	Normal	Normal	Normal			None
291	Surgery 3	Pharmacist 3	2017-2018	999	Male	73	White:British		No	No	999	177.5	82.6	No	No	59	60	Normal	1	Excellent	Yes	Yes	Yes	Yes	Normal	Normal	Normal			None
292	Surgery 1	Pharmacist 1	2018-2019	10	Male	75	White:British		No	Yes	2	177.8	76.2	No	No	84	90	Normal	1	Excellent	Yes	Yes	Yes	Yes	Normal	Normal	Normal			None
293	Surgery 1	Pharmacist 1	2018-2019	12	Female	76	White:British		Yes	Yes	21	157.5	51.3	No	No	72	79	Normal	1	Excellent	Yes	Yes	Yes	Yes	Normal	Normal	Normal			None
294	Surgery 1	Pharmacist 1	2017-2018	999	Female	78	White:British		No	No	999	165	92.4	No	No	66	76	Normal	1	Excellent	Yes	Yes	Yes	Yes	Normal	Normal	Normal			None
295	Surgery 1	Pharmacist 4	2018-2019	9	Male	66	White:British		Yes	Yes	20	164	108.4	No	No	91	92	Normal	1	Acceptable	Yes	Yes	Yes	Yes	Normal	Normal	Normal		Known RBBB	None
296	Surgery 2	Pharmacist 1	2017-2018	999	Female	90	White:British		No	No	999	160	54	No	No	72	83	Normal	2	Excellent	Yes	Yes	Yes	Yes	Normal	Normal	Normal		Less certain looks very regular but background noise confusing	None
297	Surgery 1	Pharmacist 3	2017-2018	999	Male	85	White:British		No	Yes	10	177.5	76.2	No	Yes	98	95	Possible AF	1	Excellent	Yes	Yes	Yes	No	Possible AF	Possible AF	Possible AF		I understand from the pharmacist that after the test, the patient told him that they had previously been diagnosed with paroxysmal AF. So I'm uncertain what the best course of action would be for this patient if they are already on your books.	Other	Check if already anticoagulated and follow-up with GP if necessary
298	Surgery 4	Pharmacist 4	2017-2018	999	Female	84	White:British		No	Yes	14	167	45	No	Yes	74	96	Possible AF	2	Acceptable	No	No	Yes	No	Possible AF	Unclassified	Normal	SR with ectopic beats - no action required	1 normal and 1 unclassified	Reassurance that normal heart rhythm
299	Surgery 1	Pharmacist 4	2018-2019	9	Female	67	White:British		No	Yes	4	160	68.9	No	No	51	53	Normal	1	Excellent	Yes	Yes	Yes	Yes	Normal	Normal	Normal			None
300	Surgery 1	Pharmacist 3	2017-2018	999	Female	83	White:British		No	Yes	14	170	60.3	No	No	82	73	Normal	1	Excellent	Yes	Yes	Yes	Yes	Normal	Normal	Normal			None
301	Surgery 1	Pharmacist 4	2017-2018	999	Male	72	White:British		Yes	Yes	4	174	86.2	No	No	61	64	Normal	1	Acceptable	Yes	Yes	Yes	Yes	Normal	Normal	Normal		Ectopics	None
302	Surgery 2	Pharmacist 5	2017-2018	999	Female	67	White:British		No	No	999	165	81.6	No	No	72	79	Normal	1	Excellent	Yes	Yes	Yes	Yes	Normal	Normal	Normal			None
303	Surgery 1	Pharmacist 3	2017-2018	999	Female	84	White:British		No	No	999	160	63.5	No	No	72	73	Normal	1	Acceptable	Yes	Yes	Yes	Yes	Normal	Normal	Normal			None
304	Surgery 1	Pharmacist 2	2017-2018	999	Male	78	White:British		No	No	999	180	85	No	No	56	60	Normal	1	Poor	Yes	Yes	Yes	Yes	Normal	Normal	Normal		Very noisy baseline.	None
305	Surgery 1	Pharmacist 4	2017-2018	999	Male	82	White:British		No	No	999	164	71	No	No	79	79	Normal	1	Acceptable	No	No	Yes	Yes	Unclassified	Unclassified	Normal			Reassurance that normal heart rhythm
306	Surgery 1	Pharmacist 4	2018-2019	10	Female	79	White:British		No	Yes	12	162	66	No	No	72	73	Normal	1	Excellent	Yes	Yes	Yes	Yes	Normal	Normal	Unclassified	SR - with first degree AV block		12-lead ECG
307	Surgery 1	Pharmacist 4	2018-2019	12	Male	74	White:British		No	Yes	14	170.2	68	No	No	75	81	Normal	1	Excellent	Yes	Yes	Yes	Yes	Normal	Normal	Normal			None
308	Surgery 1	Pharmacist 4	2018-2019	14	Male	69	White:British		No	Yes	14	182.9	127	No	No	78	87	Possible AF	1	Acceptable	Yes	No	No	No	Possible AF	Possible AF	Possible AF		Says previously known AF. On amiodarone. Diagnosed in France. Started warfarin yesterday.	Other	On warfarin & amiodarone for AF. Check if on registry.
309	Surgery 1	Pharmacist 3	2018-2019	999	Female	66	White:British		No	Yes	4	167.6	73	No	999	72	76	Normal	1	Acceptable	Yes	Yes	Yes	Yes	Normal	Normal	Normal			None
310	Surgery 1	Pharmacist 5	2018-2019	15	Female	75	White:British		Yes	No	999	162.6	65.3	No	No	70	71	Normal	1	Excellent	Yes	Yes	Yes	Yes	Normal	Normal	Normal			None
311	Surgery 1	Pharmacist 1	2018-2019	20	Male	86	White:British		No	No	999	172.7	71.7	No	No	50	52	Normal	2	Excellent	Yes	Yes	Yes	Yes	Unclassified	Unclassified	Normal			Reassurance that normal heart rhythm
312	Surgery 1	Pharmacist 7	2017-2018	999	Female	76	White:British		No	No	999	152.5	70.8	No	No	60	62	Normal	1	Unreadable	Yes	Yes	Yes	Yes	Normal	Normal	Normal			None
313	Surgery 1	Pharmacist 3	2018-2019	999	Female	67	White:British		No	No	999	157.5	69.9	No	No	86	86	Normal	1	Excellent	Yes	Yes	Yes	Yes	Normal	Normal	Normal			None
314	Surgery 1	Pharmacist 4	2018-2019	10	Female	82	White:British		No	No	999	156.2	71.2	No	No	71	69	Normal	2	Acceptable	Yes	Yes	Yes	Yes	Normal	Normal	Normal			None
315	Surgery 1	Pharmacist 1	2017-2018	999	Male	79	White:British		No	Yes	3	172.5	88	No	No	80	89	Normal	1	Excellent	Yes	Yes	Yes	Yes	Normal	Normal	Normal			None
316	Surgery 1	Pharmacist 2	2017-2018	999	Male	77	White:British		No	Yes	2	170	98.4	No	No	66	70	Normal	2	Acceptable	Yes	Yes	Yes	Yes	Normal	Normal	Normal			None
317	Surgery 1	Pharmacist 4	2018-2019	13	Female	72	White:British		No	No	999	157.5	76.2	No	No	61	65	Normal	1	Acceptable	Yes	Yes	Yes	Yes	Normal	Normal	Normal			None
318	Surgery 3	Pharmacist 4	2017-2018	999	Female	82	White:British		No	No	999	162.6	78	No	Yes	68	79	Possible AF	2	Acceptable	Yes	No	No	No	Possible AF	Possible AF	Possible AF	AF - 12-lead ECG	P waves in some cases	12-lead ECG	If not already known
319	Surgery 1	Pharmacist 2	2018-2019	15	Male	84	White:British		No	No	999	167.6	93.3	No	Yes	68	156	Possible AF	2	Unreadable	No	No	No	No	Unreadable	Possible AF	Unclassified	Regular but difficult to see p waves. 12-lead ECG.	Unreadable	12-lead ECG
320	Surgery 4	Pharmacist 6	2017-2018	999	Female	82	White:British		No	No	999	162	75	No	No	72	72	Possible AF	1	Acceptable	Yes	Yes	Yes	No	Possible AF	Possible AF	Possible AF	AF - 12-lead ECG		12-lead ECG
321	Surgery 1	Pharmacist 4	2017-2018	999	Male	82	White:British		No	Yes	2	172.5	95	No	No	85	85	Possible AF	1	Excellent	Yes	Yes	Yes	No	Unclassified	Normal	Unclassified	Difficult one. Probably SR with a couple of ectopic beats but no clear p waves and a slight slurring of the upstroke of some R waves		12-lead ECG
322	Surgery 1	Pharmacist 5	2017-2018	999	Male	70	White:British		No	No	999	188	82.6	No	Yes	84	87	Possible AF	1	Excellent	Yes	Yes	Yes	Yes	Possible AF	Possible AF	Unclassified	Irregular baseline - 12-lead ECG required.	Dyslexic may need phone call	12-lead ECG	N.b. Patient is dyslexic, so as well as a letter he will require a follow-up phone call.
323	Surgery 1	Pharmacist 4	2017-2018	999	Female	79	White:British		No	Yes	7	161	96.5	No	No	79	82	Normal	3	Poor	Yes	Yes	Yes	Yes	Normal	Normal	Normal		A lot of noise.	None
324	Surgery 1	Pharmacist 1	2017-2018	999	Female	79	White:British		Yes	No	999	155	63.5	No	No	68	74	Normal	1	Excellent	Yes	Yes	Yes	Yes	Normal	Normal	Unclassified	SR with bundle branch block. Requires ECG if not known.		12-lead ECG
325	Surgery 3	Pharmacist 3	2017-2018	999	Female	70	White:British		No	Yes	1	166.3	66.7	No	No	60	60	Normal	1	Excellent	Yes	Yes	Yes	Yes	Normal	Normal	Normal			None
326	Surgery 1	Pharmacist 4	2017-2018	999	Female	75	White:British		No	Yes	2	165.5	52	No	No	75	75	Normal	1	Acceptable	Yes	Yes	Yes	Yes	Normal	Normal	Normal		+ ectopic & some noise	None
327	Surgery 1	Pharmacist 4	2018-2019	13	Male	66	White:British		No	Yes	12	167	102	No	No	86	85	Normal	2	Acceptable	Yes	Yes	Yes	Yes	Normal	Normal	Normal		T wave flat - previous IHD.	None
328	Surgery 4	Pharmacist 6	2017-2018	999	Female	87	White:British		No	No	999	155	60.3	No	No	70	73	Normal	1	Acceptable	Yes	Yes	Yes	Yes	Normal	Normal	Normal			None
329	Surgery 1	Pharmacist 1	2018-2019	12	Female	73	White:British		No	Yes	7	170.2	57.2	No	No	56	62	Possible AF	1	Excellent	Yes	Yes	Yes	Yes	Normal	Normal	Normal		Has AF on beta blockers.	None
330	Surgery 1	Pharmacist 4	2017-2018	999	Male	67	White:British		No	Yes	8	179	96.9	No	No	64	63	Normal	1	Acceptable	Yes	Yes	Yes	Yes	Normal	Normal	Normal			None
331	Surgery 4	Pharmacist 2	2017-2018	999	Male	68	White:British		No	No	999	172	73	No	No	74	73	Normal	3	Poor	Yes	No	Yes	Yes	Normal	Normal	Normal			None
332	Surgery 1	Pharmacist 3	2018-2019	999	Female	71	White:British		No	Yes	20	167.6	81.6	No	999	58	55	Normal	1	Acceptable	Yes	Yes	Yes	Yes	Normal	Normal	Normal			None
333	Surgery 1	Pharmacist 4	2017-2018	999	Male	82	Other	White Flemish	No	Yes	14	180	82	No	No	46	47	Normal	2	Acceptable	Yes	No	Yes	Yes	Unclassified	Unclassified	Unclassified	P waves difficult to see - 12-lead		12-lead ECG
334	Surgery 1	Pharmacist 4	2018-2019	12	Female	81	White:British		No	Yes	14	164.5	82	No	No	73	79	Normal	1	Excellent	Yes	Yes	Yes	Yes	Normal	Normal	Normal			None
335	Surgery 1	Pharmacist 2	2018-2019	15	Male	67	White:British		No	Yes	21	167.6	84	No	No	70	75	Normal	1	Acceptable	Yes	No	No	No	Possible AF	Possible AF	Unclassified	Paired QRS signals	1 p wave?	12-lead ECG
336	Surgery 1	Pharmacist 1	2017-2018	999	Female	89	White:British		No	No	999	158.8	88.9	No	No	56	58	Normal	1	Excellent	Yes	Yes	Yes	Yes	Normal	Normal	Normal			None
337	Surgery 2	Pharmacist 5	2017-2018	999	Female	65	White:British		No	Yes	10	162.5	76.2	No	No	68	68	Normal	1	Acceptable	Yes	Yes	Yes	Yes	Normal	Normal	Normal		Regular but hard to read in places. Patient has known ectopic beats.	None
338	Surgery 3	Pharmacist 3	2017-2018	999	Female	73	White:British		No	Yes	2	155	76.2	No	No	70	74	Normal	1	Acceptable	Yes	Yes	Yes	Yes	Normal	Normal	Normal			None
339	Surgery 1	Pharmacist 4	2018-2019	18	Male	83	White:British		No	Yes	7	167.6	69	No	Yes	65	67	Normal	2	Poor	Yes	No	Yes	Yes	Unclassified	Normal	Unclassified	Regular QRS, but no p waves. 12-lead ECG.	No consistent p waves.	12-lead ECG
340	Surgery 1	Pharmacist 5	2017-2018	999	Female	78	White:British		No	Yes	1	160	96	No	Yes	96	97	Normal	1	Excellent	Yes	Yes	Yes	Yes	Normal	Normal	Normal			None
341	Surgery 1	Pharmacist 5	2018-2019	10	Female	66	White:British		No	Yes	10	165.1	65.3	No	No	66	68	Normal	1	Excellent	Yes	Yes	Yes	No	Possible AF	Possible AF	Normal	SR, not AF		Reassurance that normal heart rhythm
342	Surgery 3	Pharmacist 3	2017-2018	999	Female	70	White:British		Yes	Yes	1	155	63.5	No	No	65	65	Normal	1	Excellent	Yes	Yes	Yes	Yes	Normal	Normal	Normal			None
343	Surgery 2	Pharmacist 1	2017-2018	999	Female	69	White:British		No	Yes	999	167.5	88.9	No	No	80	75	Normal	1	Excellent	Yes	Yes	Yes	Yes	Normal	Normal	Normal			None
344	Surgery 1	Pharmacist 1	2018-2019	15	Male	80	White:British		No	Yes	14	185.4	85.7	No	Yes	68	74	Normal	1	Excellent	Yes	Yes	Yes	Yes	Normal	Normal	Normal			None
345	Surgery 1	Pharmacist 1	2018-2019	10	Male	82	White:British		No	No	999	175.3	85.7	No	No	64	68	Normal	1	Excellent	Yes	Yes	Yes	Yes	Normal	Normal	Normal			None
346	Surgery 1	Pharmacist 2	2017-2018	999	Male	75	White:British		No	No	999	170	74	No	No	86	87	Normal	2	Acceptable	Yes	Yes	Yes	Yes	Normal	Normal	Normal			None
347	Surgery 1	Pharmacist 1	2017-2018	999	Female	70	White:British		No	Yes	14	175	76.2	No	No	64	72	Normal	1	Excellent	Yes	Yes	Yes	Yes	Normal	Normal	Normal			None
348	Surgery 1	Pharmacist 4	2017-2018	999	Female	71	White:British		No	Yes	6	155	66.5	No	No	81	87	Normal	1	Excellent	Yes	Yes	Yes	Yes	Normal	Normal	Normal			None
349	Surgery 1	Pharmacist 3	2018-2019	999	Male	81	White:British		No	Yes	10	167.6	66.7	No	999	56	58	Possible AF	1	Excellent	Yes	Yes	Yes	No	Unclassified	Unclassified	Normal			Reassurance that normal heart rhythm
350	Surgery 1	Pharmacist 4	2018-2019	13	Female	83	White:British		No	Yes	3	172.7	75.7	No	No	62	65	Normal	1	Excellent	Yes	Yes	Yes	Yes	Normal	Normal	Normal			None
351	Surgery 1	Pharmacist 4	2018-2019	12	Male	93	White:British		No	Yes	1	163	60.8	No	Yes	73	112	Possible AF	2	Poor	Yes	No	No	No	Possible AF	Possible AF	Possible AF	AF, but known, no action.	Known AF & and on warfarin	None
352	Surgery 1	Pharmacist 2	2018-2019	7	Male	73	White:British		No	No	999	182.9	104	No	No	66	74	Normal	1	Excellent	Yes	Yes	Yes	Yes	Normal	Normal	Normal			None
353	Surgery 1	Pharmacist 4	2017-2018	999	Female	68	White:British		No	Yes	21	164	62.6	No	No	81	81	Normal	1	Excellent	Yes	Yes	Yes	Yes	Normal	Normal	Normal			None
354	Surgery 2	Pharmacist 1	2017-2018	999	Female	66	White:British		No	Yes	7	165	65.3	No	No	58	61	Normal	1	Excellent	Yes	Yes	Yes	Yes	Normal	Normal	Normal			None
355	Surgery 2	Pharmacist 2	2017-2018	999	Female	74	White:British		No	No	999	157.5	69.9	No	No	72	90	Possible AF	1	Excellent	Yes	Yes	Yes	Yes	Normal	Normal	Normal		Manual pulse felt irregular	None
356	Surgery 2	Pharmacist 3	2017-2018	999	Female	65	White:British		No	Yes	2	157.5	77	No	No	78	78	Normal	1	Excellent	Yes	Yes	Yes	Yes	Normal	Normal	Normal			None
357	Surgery 1	Pharmacist 4	2018-2019	10	Male	67	White:British		No	Yes	2	170.2	71	No	No	63	67	Normal	1	Acceptable	Yes	Yes	Yes	Yes	Normal	Normal	Normal			None
358	Surgery 1	Pharmacist 4	2018-2019	999	Female	83	White:British		No	Yes	7	157.5	69	No	No	65	70	Normal	1	Acceptable	Yes	Yes	Yes	Yes	Normal	Normal	Normal			None
359	Surgery 3	Pharmacist 1	2017-2018	999	Female	72	White:British		No	Yes	1	157.5	60.3	No	No	68	70	Normal	1	Excellent	Yes	Yes	Yes	Yes	Normal	Normal	Normal			None
360	Surgery 1	Pharmacist 2	2017-2018	999	Male	68	White:British		No	No	999	172.5	63.5	No	No	66	63	Normal	1	Acceptable	Yes	Yes	Yes	Yes	Normal	Normal	Normal			None
361	Surgery 1	Pharmacist 4	2018-2019	8	Male	79	White:British		No	Yes	5	177	102	No	No	61	62	Normal	1	Acceptable	Yes	Yes	Yes	Yes	Normal	Normal	Normal	SR and ectopic, no action		None
362	Surgery 2	Pharmacist 3	2017-2018	999	Male	84	White:British		No	Yes	3	172.5	75.3	No	No	66	66	Normal	1	Excellent	Yes	Yes	Yes	Yes	Normal	Normal	Normal		Patient has right bundle branch block	None
363	Surgery 4	Pharmacist 6	2017-2018	999	Male	66	White:British		Yes	Yes	45	175	56.7	No	No	62	121	Normal	1	Acceptable	Yes	Yes	Yes	Yes	Normal	Normal	Unclassified	Prob SR, but needs ECG to confirm		12-lead ECG
364	Surgery 1	Pharmacist 4	2018-2019	12	Male	72	White:British		No	No	999	177.8	83.5	No	No	64	68	Normal	1	Acceptable	Yes	Yes	Yes	Yes	Normal	Normal	Normal		Ventricular ectopics	None
365	Surgery 1	Pharmacist 6	2018-2019	10	Female	76	White:British		No	Yes	4	170.2	64	No	No	68	71	Normal	1	Acceptable	Yes	Yes	Yes	Yes	Normal	Normal	Normal			None
366	Surgery 2	Pharmacist 3	2017-2018	999	Male	73	White:British		No	Yes	8	177.5	76.2	No	No	118	122	Possible AF	1	Excellent	Yes	Yes	Yes	No	Possible AF	Possible AF	Possible AF		Already diagnosed with AF and is already on treatment	None	No need for 12-lead, already known AF and anticoagulated
367	Surgery 1	Pharmacist 4	2018-2019	999	Female	67	White:British		No	No	999	163	79	No	No	58	59	Normal	1	Excellent	Yes	Yes	Yes	Yes	Normal	Normal	Normal			None
368	Surgery 1	Pharmacist 2	2017-2018	999	Male	81	White:British		No	No	999	173.8	68	No	Yes	72	64	Normal	2	Acceptable	No	No	No	Yes	Unclassified	Unclassified	Normal			Reassurance that normal heart rhythm
369	Surgery 1	Pharmacist 4	2017-2018	999	Male	76	White:British		No	Yes	24	173	84	No	No	42	47	Possible AF	1	Excellent	Yes	No	Yes	Yes	Unclassified	Unclassified	Unclassified	Slow rate. Can't see p-waves clearly so suggest a 12 lead		12-lead ECG
370	Surgery 1	Pharmacist 4	2018-2019	10	Female	73	White:British		No	No	999	162.6	74	No	No	73	76	Normal	1	Excellent	Yes	Yes	Yes	Yes	Normal	Normal	Normal			None
371	Surgery 2	Pharmacist 3	2017-2018	999	Male	67	White:British		No	Yes	16	188	95.3	No	No	82	66	Normal	1	Excellent	Yes	Yes	Yes	Yes	Normal	Normal	Normal			None
372	Surgery 1	Pharmacist 7	2017-2018	999	Male	72	White:British		No	Yes	4	162.5	70.8	No	No	76	69	Normal	1	Unreadable	No	No	No	No	Unclassified	Unclassified	Normal			Reassurance that normal heart rhythm
373	Surgery 1	Pharmacist 5	2017-2018	999	Female	85	White:British		No	No	999	152.5	69.9	No	No	84	89	Normal	1	Acceptable	Yes	Yes	Yes	Yes	Normal	Normal	Normal			None
374	Surgery 1	Pharmacist 1	2017-2018	999	Male	67	White:British		Yes	Yes	10	178.8	69.9	No	No	66	71	Normal	1	Excellent	Yes	Yes	Yes	Yes	Normal	Normal	Normal			None
375	Surgery 1	Pharmacist 5	2017-2018	999	Female	78	White:British		No	No	999	999	999	No	No	70	74	Normal	1	Acceptable	Yes	Yes	Yes	Yes	Normal	Normal	Normal			None
376	Surgery 1	Pharmacist 1	2017-2018	999	Male	79	White:British		No	Yes	84	173.8	66.7	No	No	82	81	Normal	1	Excellent	Yes	Yes	Yes	Yes	Normal	Normal	Normal			None
377	Surgery 1	Pharmacist 6	2018-2019	10	Male	83	White:British		No	Yes	5	189.2	170	No	No	78	91	Possible AF	1	Acceptable	Yes	Yes	Yes	No	Possible AF	Possible AF	Unclassified	SR with ventricular ectopics. 12-Lead ECG.		12-lead ECG
378	Surgery 4	Pharmacist 2	2017-2018	999	Female	73	White:British		No	No	999	162.5	92	No	No	72	81	Possible AF	1	Excellent	Yes	No	Yes	No	Possible AF	Possible AF	Possible AF	AF - 12-lead ECG		None	No need for 12-lead, already known AF and anticoagulated
379	Surgery 1	Pharmacist 1	2017-2018	999	Female	77	White:British		No	Yes	1	155	66.7	No	No	80	83	Normal	1	Excellent	Yes	Yes	Yes	Yes	Normal	Normal	Normal			None
380	Surgery 1	Pharmacist 5	2018-2019	10	Female	71	White:British		No	Yes	999	167.6	52.6	No	No	70	69	Normal	1	Excellent	Yes	Yes	Yes	Yes	Normal	Normal	Normal			None
381	Surgery 2	Pharmacist 2	2017-2018	999	Female	65	White:British		No	Yes	22	162.5	56.2	No	No	72	72	Normal	1	Excellent	Yes	Yes	Yes	Yes	Normal	Normal	Normal			None
382	Surgery 1	Pharmacist 4	2017-2018	999	Male	66	White:British		No	Yes	10	172.7	66	No	No	60	60	Normal	1	Acceptable	No	No	Yes	Yes	Unclassified	Normal	Unclassified	Probably SR but no clear p waves - 12-lead ECG	No very well-defined p waves	12-lead ECG
383	Surgery 1	Pharmacist 4	2018-2019	12	Male	72	White:British		No	Yes	10	177.8	78.9	No	No	59	62	Normal	1	Excellent	Yes	Yes	Yes	Yes	Normal	Normal	Normal			None
384	Surgery 1	Pharmacist 4	2017-2018	999	Female	67	White:British		No	Yes	2	170	999	No	No	82	84	Normal	1	Poor	Yes	Yes	Yes	Yes	Normal	Normal	Normal			None
385	Surgery 2	Pharmacist 2	2017-2018	999	Female	77	White:British		No	Yes	6	160	73	No	No	108	107	Normal	1	Poor	Yes	Yes	Yes	Yes	Normal	Unclassified	Normal	SR, but a mild tachycardia. Appears to be a flutter.	Left hand deformity. Poor contact with Kardia	None
386	Surgery 1	Pharmacist 1	2018-2019	17	Female	87	Other	Norwegian	No	Yes	1	170	60	No	No	90	93	Normal	1	Acceptable	Yes	Yes	Yes	Yes	Normal	Normal	Normal		Very shaky & period with a skipped beat.	None
387	Surgery 4	Pharmacist 6	2017-2018	999	Female	68	White:British		No	Yes	1	165	61.2	No	No	78	84	Normal	1	Acceptable	Yes	Yes	Yes	Yes	Normal	Normal	Normal			None
388	Surgery 4	Pharmacist 6	2017-2018	999	Male	77	White:British		No	Yes	10	175	88.9	No	No	74	73	Normal	2	Unreadable	No	Yes	Yes	No	Unclassified	Unclassified	Unclassified	Regular with wide QRS complexes. No consistent p waves. Paced? - 12 lead ECG.		12-lead ECG
389	Surgery 1	Pharmacist 6	2018-2019	10	Female	80	White:British		No	No	999	170.2	54	No	No	80	92	Normal	1	Acceptable	Yes	Yes	Yes	Yes	Normal	Normal	Normal			None
390	Surgery 1	Pharmacist 7	2017-2018	999	Female	77	White:British		No	Yes	8	999	999	No	No	68	74	Normal	1	Acceptable	No	Yes	Yes	Yes	Normal	Normal	Normal			None
391	Surgery 1	Pharmacist 1	2017-2018	999	Female	74	White:Irish		No	Yes	3	162.5	104.8	No	No	74	98	Possible AF	1	Excellent	Yes	Yes	Yes	Yes	Normal	Normal	Normal	SR but fast		None
392	Surgery 1	Pharmacist 2	2018-2019	9	Female	69	White:British		No	No	999	157.5	65.2	No	No	64	68	Normal	1	Excellent	Yes	Yes	Yes	Yes	Normal	Normal	Normal			None
393	Surgery 1	Pharmacist 4	2017-2018	999	Female	65	White:British		No	Yes	35	159	66	No	No	65	69	Normal	1	Excellent	Yes	Yes	Yes	Yes	Normal	Normal	Normal			None
394	Surgery 1	Pharmacist 4	2017-2018	999	Female	67	White:British		No	No	999	167.5	68	No	No	83	86	Normal	1	Excellent	Yes	Yes	Yes	Yes	Normal	Normal	Normal			None
395	Surgery 3	Pharmacist 3	2017-2018	999	Male	93	White:British		No	No	999	174	67.6	No	Yes	72	74	Normal	2	Excellent	No	Yes	Yes	Yes	Unclassified	Unclassified	Normal		[Unable to interpret] but regular HR	Reassurance that normal heart rhythm
396	Surgery 1	Pharmacist 1	2017-2018	999	Female	77	White:British		No	Yes	14	160	60.3	No	Yes	76	78	Normal	1	Excellent	Yes	Yes	Yes	Yes	Normal	Normal	Normal			None
397	Surgery 4	Pharmacist 6	2017-2018	999	Male	77	White:British		No	Yes	3	165	78.5	No	No	90	103	Possible AF	1	Excellent	Yes	Yes	Yes	No	Possible AF	Possible AF	Possible AF	AF - 12-lead ECG		12-lead ECG	If not already known
398	Surgery 1	Pharmacist 1	2018-2019	10	Female	83	White:British		No	No	999	167.6	999	No	No	66	70	Normal	1	Excellent	Yes	Yes	Yes	Yes	Normal	Normal	Normal			None
399	Surgery 4	Pharmacist 6	2017-2018	999	Male	83	White:British		No	Yes	7	175	79.4	No	No	62	74	Normal	1	Acceptable	Yes	Yes	Yes	Yes	Normal	Normal	Normal			None
400	Surgery 1	Pharmacist 2	2017-2018	999	Male	77	White:British		No	Yes	12	177.5	92.1	No	No	62	62	Possible AF	1	Acceptable	Yes	Yes	Yes	No	Unclassified	Unclassified	Unclassified	Sinus rhythm with atrial ectopics. Worth an ECG to confirm. Cardiologist reports atrial bigeminy (SR with atrial ectopics)	P wave present	12-lead ECG
401	Surgery 2	Pharmacist 1	2017-2018	999	Female	73	White:British		No	Yes	20	162.5	80	No	No	60	61	Normal	1	Excellent	Yes	Yes	Yes	Yes	Normal	Normal	Normal			None
402	Surgery 1	Pharmacist 5	2018-2019	10	Female	70	White:British		No	Yes	2	157.5	70.8	No	No	82	76	Normal	1	Excellent	Yes	Yes	Yes	Yes	Normal	Normal	Normal			None
403	Surgery 1	Pharmacist 2	2018-2019	35	Female	89	White:British		No	No	999	157.5	51.7	No	No	98	136	Normal	1	Excellent	Yes	Yes	Yes	Yes	Unclassified	Unclassified	Unclassified	Probably sinus tachycardia - 12-lead ECG required.	Pulse 136, Dr Gupta reviewed pt, requested repeat in 15 mins.	12-lead ECG
404	Surgery 1	Pharmacist 4	2017-2018	999	Male	72	White:British		No	Yes	2	164	85.6	No	No	65	69	Possible AF	1	Excellent	No	No	Yes	No	Unclassified	Unclassified	Unclassified	P waves difficult to see - 12-lead		12-lead ECG
405	Surgery 2	Pharmacist 5	2017-2018	999	Female	73	White:British		No	Yes	3	160	57.2	No	No	70	71	Normal	1	Excellent	Yes	Yes	Yes	Yes	Normal	Normal	Normal			None
406	Surgery 1	Pharmacist 4	2017-2018	999	Female	70	White:British		No	Yes	10	162	60.8	No	No	79	81	Normal	1	Acceptable	Yes	Yes	Yes	Yes	Normal	Normal	Normal			None
407	Surgery 1	Pharmacist 4	2018-2019	17	Female	67	White:British		No	No	999	155	69.9	No	No	71	74	Normal	1	Excellent	Yes	Yes	Yes	Yes	Normal	Normal	Normal			None
408	Surgery 1	Pharmacist 4	2017-2018	999	Male	72	White:British		No	Yes	7	188	90.5	No	No	71	71	Normal	1	Excellent	Yes	Yes	Yes	Yes	Normal	Normal	Normal			None
409	Surgery 1	Pharmacist 1	2018-2019	30	Female	73	White:British		No	Yes	10.5	170.2	92	No	Yes	70	79	Possible AF	2	Excellent	Yes	Yes	Yes	No	Unclassified	Possible AF	Unclassified	Likely SR, with ectopics – 12-Lead ECG to confirm	I think P waves present but irregular	12-lead ECG
410	Surgery 1	Pharmacist 1	2018-2019	25	Male	88	White:British		No	No	999	177.8	82.6	No	Yes	66	89	Possible AF	1	Excellent	Yes	Yes	Yes	No	Unclassified	Normal	Normal	SR, couple ectopic beats, no action.	Patient has known leaky heart valve under 6-monthly echo at Estuary View. Irregulat but with P waves.	None
411	Surgery 2	Pharmacist 3	2017-2018	999	Female	68	White:British		No	Yes	2	160	63.5	No	No	999	68	Unreadable	1	Excellent	Yes	Yes	Yes	Yes	Normal	Normal	Normal		Couldn't find pulse! [on palpation]	None
412	Surgery 1	Pharmacist 2	2018-2019	15	Female	71	White:British		No	No	999	149.9	57.2	No	No	78	74	Normal	1	Excellent	Yes	Yes	Yes	Yes	Normal	Normal	Normal			None
413	Surgery 1	Pharmacist 2	2017-2018	999	Male	75	White:British		No	Yes	5	178.8	86.2	No	No	60	68	Normal	2	Acceptable	Yes	Yes	Yes	Yes	Unclassified	Unclassified	Unclassified	SR (BBB)/ectopic beats or paced	Normal and Unclassified	12-lead ECG
414	Surgery 1	Pharmacist 2	2018-2019	7	Female	73	White:British		No	Yes	2	158.8	61.7	No	No	61	62	Normal	1	Excellent	Yes	Yes	Yes	Yes	Normal	Normal	Normal			None
415	Surgery 4	Pharmacist 6	2017-2018	999	Male	72	White:British		No	Yes	3	999	999	No	No	76	78	Normal	1	Acceptable	Yes	Yes	Yes	Yes	Normal	Normal	Normal			None
416	Surgery 1	Pharmacist 4	2018-2019	8	Female	78	White:British		No	No	999	152	58.7	No	No	73	71	Normal	2	Acceptable	Yes	Yes	Yes	Yes	Normal	Normal	Normal			None
417	Surgery 1	Pharmacist 1	2018-2019	11	Female	72	White:British		No	No	999	154.9	89.8	No	No	80	86	Normal	1	Excellent	Yes	Yes	Yes	Yes	Normal	Normal	Unclassified	Probably SR, but 12-Lead to confirm	Tremor	12-lead ECG
418	Surgery 3	Pharmacist 4	2017-2018	999	Female	73	White:British		No	No	999	162.5	79.4	No	No	70	64	Normal	1	Acceptable	Yes	Yes	Yes	Yes	Normal	Normal	Normal		+ Ventricular ectopic	None
419	Surgery 3	Pharmacist 3	2017-2018	999	Female	85	White:British		No	No	999	155	50.8	No	No	62	60	Normal	1	Excellent	Yes	Yes	Yes	Yes	Normal	Normal	Normal			None
420	Surgery 1	Pharmacist 3	2018-2019	5	Male	73	White:British		No	Yes	3	181.6	96.2	No	No	66	63	Normal	1	Excellent	Yes	Yes	Yes	Yes	Normal	Normal	Normal			None
421	Surgery 1	Pharmacist 4	2018-2019	999	Female	73	White:British		No	No	999	157.5	58	No	No	62	74	Unclassified	2	Poor	Yes	No	Yes	Yes	Unclassified	Normal	Unclassified	SR with frequent ectopics. 12-lead ECG.	Inconsistent p waves. Ventricular ectopics. Patient aware she has irregular heart beats. Sometimes feels palpitations.	12-lead ECG
422	Surgery 1	Pharmacist 2	2018-2019	999	Female	76	White:British		No	No	999	167.6	52.2	No	No	90	94	Normal	1	Acceptable	Yes	Yes	Yes	Yes	Normal	Normal	Normal			None
423	Surgery 1	Pharmacist 1	2018-2019	20	Female	82	White:British		No	No	999	162.6	49	No	No	48	50	Normal	1	Excellent	Yes	Yes	Yes	Yes	Normal	Normal	Unclassified	Regular but difficult to see p waves. 12-lead ECG.		12-lead ECG
424	Surgery 3	Pharmacist 3	2017-2018	999	Male	81	White:British		No	Yes	999	167.5	66.7	No	No	58	54	Normal	1	Excellent	Yes	No	Yes	Yes	Normal	Normal	Unclassified	SR with BBB, 12-lead required if not already known	Absent p waves? Sometimes very faint.	12-lead ECG	If not already known
425	Surgery 1	Pharmacist 1	2017-2018	999	Male	71	White:British		No	Yes	1	178.8	82.6	No	No	64	80	Possible AF	3	Excellent	Yes	Yes	Yes	No	Unclassified	Unclassified	Normal	Normal Sinus rhythm with atrial ectopics. No action needed.	I think normal SR with irregular beats	Reassurance that normal heart rhythm
426	Surgery 1	Pharmacist 4	2017-2018	999	Male	76	White:British		No	Yes	15	178	69	No	No	66	67	Normal	1	Excellent	Yes	Yes	Yes	Yes	Normal	Normal	Normal			None
427	Surgery 1	Pharmacist 4	2018-2019	9	Female	74	White:British		No	No	999	166	82	No	No	54	55	Normal	1	Excellent	Yes	Yes	Yes	Yes	Normal	Normal	Normal			None
428	Surgery 2	Pharmacist 2	2017-2018	999	Male	76	White:British		No	Yes	1	172	95	No	No	84	95	Normal	1	Acceptable	Yes	Yes	Yes	Yes	Normal	Normal	Unclassified	Probably SR, but lacks distinct or consistent p waves - ECG to confirm		12-lead ECG
429	Surgery 1	Pharmacist 5	2018-2019	15	Male	70	White:British		No	No	999	177.8	85	No	No	70	84	Normal	1	Excellent	Yes	Yes	Yes	Yes	Normal	Normal	Normal			None
430	Surgery 3	Pharmacist 3	2017-2018	999	Male	66	White:British		Yes	Yes	30	155	999	No	No	58	58	Normal	1	Acceptable	Yes	Yes	Yes	Yes	Normal	Normal	Normal		ECG had some interference	None
431	Surgery 1	Pharmacist 3	2017-2018	999	Female	69	White:British		No	Yes	3	160	87.1	No	No	63	63	Normal	1	Excellent	Yes	Yes	Yes	Yes	Normal	Normal	Normal			None
432	Surgery 4	Pharmacist 6	2017-2018	999	Male	77	White:British		No	No	999	183	82.6	No	No	68	85	Normal	1	Acceptable	Yes	Yes	Yes	Yes	Normal	Normal	Normal			None
433	Surgery 1	Pharmacist 4	2017-2018	999	Female	76	White:British		No	Yes	14	170	54	No	No	64	69	Normal	1	Excellent	Yes	Yes	Yes	Yes	Normal	Normal	Normal			None
434	Surgery 3	Pharmacist 3	2017-2018	999	Male	68	White:British		No	No	999	176	93.4	No	No	78	83	Normal	1	Excellent	Yes	Yes	Yes	Yes	Normal	Normal	Normal	SR (1st degree AV block) - mild - no action		None
435	Surgery 1	Pharmacist 4	2018-2019	13	Female	76	White:British		No	No	999	167.6	99	No	No	76	78	Normal	1	Excellent	Yes	Yes	Yes	Yes	Normal	Normal	Normal			None
436	Surgery 1	Pharmacist 4	2018-2019	6	Male	81	White:British		No	Yes	4	177	93	No	No	65	64	Normal	1	Excellent	Yes	Yes	Yes	Yes	Normal	Normal	Normal			None
437	Surgery 3	Pharmacist 3	2017-2018	999	Female	77	White:British		No	No	999	166.3	79.4	No	No	80	78	Normal	1	Excellent	Yes	Yes	Yes	Yes	Normal	Normal	Normal		Is there a p wave?	None
438	Surgery 1	Pharmacist 2	2018-2019	15	Female	79	White:British		No	No	999	157.5	57.2	No	No	60	62	Normal	1	Acceptable	Yes	Yes	Yes	Yes	Normal	Normal	Normal			None
439	Surgery 1	Pharmacist 1	2017-2018	999	Female	77	White:British		No	No	999	166.3	84.5	No	No	74	83	Normal	1	Excellent	Yes	Yes	Yes	Yes	Normal	Normal	Normal			None
440	Surgery 1	Pharmacist 1	2018-2019	15	Female	76	White:British		No	No	999	147.3	56	No	999	70	72	Normal	1	Excellent	Yes	Yes	Yes	Yes	Normal	Normal	Normal	SR, borderline QRS no action	Wide QRS with shoulder. RBBB?	None
441	Surgery 1	Pharmacist 4	2018-2019	9	Female	65	White:British		No	Yes	6	172.7	57.2	No	No	97	95	Normal	2	Acceptable	Yes	Yes	Yes	Yes	Normal	Normal	Normal			None
442	Surgery 1	Pharmacist 2	2018-2019	7	Male	79	White:British		No	No	999	162.6	83.5	No	Yes	62	66	Normal	1	Acceptable	Yes	Yes	Yes	Yes	Normal	Normal	Normal			None
443	Surgery 1	Pharmacist 4	2017-2018	999	Male	65	White:British		No	Yes	24	177.8	85.7	No	No	65	66	Normal	1	Excellent	Yes	Yes	Yes	Yes	Normal	Normal	Normal			None
444	Surgery 1	Pharmacist 1	2018-2019	15	Male	80	White:British		No	No	999	171.5	80	No	Yes	80	81	Normal	1	Excellent	Yes	Yes	Yes	Yes	Normal	Normal	Normal			None
445	Surgery 1	Pharmacist 4	2017-2018	999	Female	73	Other	White American	No	Yes	10	175	54.4	No	No	57	87	Possible AF	1	Excellent	Yes	No	Yes	No	Possible AF	Possible AF	Unclassified	SR with ectopic beats and artefact		12-lead ECG
446	Surgery 1	Pharmacist 2	2018-2019	999	Male	82	White:British		No	Yes	22	182.9	69.9	No	No	78	81	Normal	1	Excellent	Yes	Yes	Yes	Yes	Normal	Normal	Normal			None
447	Surgery 1	Pharmacist 4	2018-2019	999	Male	72	Other	White Scottish	No	Yes	20	177.8	101.6	No	No	70	71	Normal	1	Excellent	Yes	Yes	Yes	Yes	Normal	Normal	Normal			None
448	Surgery 1	Pharmacist 4	2017-2018	999	Male	76	White:British		No	Yes	18	178	82	No	No	60	60	Normal	1	Acceptable	Yes	Yes	Yes	Yes	Normal	Normal	Normal			None
449	Surgery 1	Pharmacist 4	2018-2019	15	Male	68	White:British		No	Yes	7	172.7	78.5	No	Yes	57	61	Normal	2	Acceptable	Yes	Yes	Yes	Yes	Normal	Unclassified	Normal		Increased noise but regular for most part	Reassurance that normal heart rhythm
450	Surgery 2	Pharmacist 1	2017-2018	999	Female	70	White:British		No	No	999	157.5	88.9	No	No	64	77	Normal	1	Excellent	Yes	Yes	Yes	Yes	Normal	Normal	Normal	SR with ectopic beats	There are a few abnormal PQRS complexes but at regular intervals	None
451	Surgery 3	Pharmacist 1	2017-2018	999	Male	78	White:British		No	Yes	6	162.5	73	No	Yes	62	68	Normal	1	Excellent	Yes	Yes	Yes	Yes	Normal	Normal	Normal			None
452	Surgery 2	Pharmacist 1	2017-2018	999	Female	69	White:British		No	Yes	12	165	999	No	No	88	89	Normal	1	Excellent	Yes	Yes	Yes	Yes	Normal	Normal	Normal	SR with ectopic beats. No action required.	Looked like posssible ectopic beats on SR	None
453	Surgery 1	Pharmacist 4	2018-2019	999	Female	67	White:British		No	No	999	163	59	No	No	63	61	Normal	1	Excellent	Yes	Yes	Yes	Yes	Normal	Normal	Normal			None
454	Surgery 2	Pharmacist 5	2017-2018	999	Male	70	White:British		Yes	Yes	20	167.5	95.3	No	No	80	81	Normal	1	Acceptable	Yes	Yes	Yes	Yes	Normal	Normal	Normal			None
455	Surgery 3	Pharmacist 4	2017-2018	999	Female	82	White:British		No	No	999	160	54	No	Yes	62	62	Normal	1	Excellent	Yes	Yes	Yes	Yes	Normal	Normal	Normal			None
456	Surgery 1	Pharmacist 3	2018-2019	10	Female	71	White:British		No	No	999	182.9	82.6	No	No	64	72	Normal	1	Excellent	Yes	Yes	Yes	Yes	Normal	Normal	Normal			None
457	Surgery 1	Pharmacist 5	2017-2018	999	Male	75	White:British		No	Yes	7	178.8	69.9	No	No	60	65	Normal	1	Excellent	Yes	Yes	Yes	Yes	Normal	Normal	Normal			None
458	Surgery 1	Pharmacist 4	2018-2019	14	Male	69	White:British		No	No	999	165	74	No	No	61	58	Normal	1	Excellent	Yes	Yes	Yes	Yes	Normal	Normal	Normal			None
459	Surgery 1	Pharmacist 1	2018-2019	8	Female	75	Other	Australian	No	No	999	162.6	60	No	999	70	69	Normal	1	Excellent	Yes	Yes	Yes	Yes	Normal	Normal	Normal			None
460	Surgery 2	Pharmacist 3	2017-2018	999	Male	74	White:British		No	No	999	175	106.1	No	No	78	75	Normal	1	Acceptable	Yes	Yes	Yes	Yes	Normal	Normal	Normal		Sometimes difficult to see	None
461	Surgery 1	Pharmacist 1	2017-2018	999	Female	73	White:British		No	No	999	173	72.5	No	No	58	67	Normal	1	Excellent	Yes	Yes	Yes	Yes	Normal	Normal	Normal			None
462	Surgery 1	Pharmacist 1	2018-2019	25	Male	69	White:British		Yes	No	999	170.2	75.3	No	999	50	71	Possible AF	2	Excellent	Yes	Yes	No	No	Unclassified	Unclassified	Unclassified	SR with ectopics, no action if known.	Unclassified possible ventricular ectopics. had 2 years of echoswithin the last 8years and discharged due to no change	Other	Call patient to confirm that known
463	Surgery 1	Pharmacist 2	2018-2019	10	Female	85	White:British		No	No	999	999	82.6	No	No	74	71	Normal	1	Excellent	Yes	Yes	Yes	Yes	Normal	Normal	Normal			None
464	Surgery 1	Pharmacist 5	2017-2018	999	Female	77	White:British		No	No	999	152.5	50.8	No	No	56	54	Normal	2	Acceptable	No	Yes	Yes	Yes	Unclassified	Unclassified	Unclassified	Normal Sinus rhythm but BBB. Not AF but we should refer for 12 lead ECG.	Grafted common artery to heart after partial stroke. Regular but QRS peak unusual.	12-lead ECG
465	Surgery 1	Pharmacist 2	2018-2019	10	Female	84	White:British		No	Yes	4	158.8	69.9	No	Yes	60	69	Normal	1	Excellent	Yes	Yes	Yes	Yes	Normal	Normal	Normal			None
466	Surgery 1	Pharmacist 2	2017-2018	999	Female	70	White:British		No	No	999	162.5	999	No	No	84	80	Normal	1	Acceptable	Yes	Yes	Yes	Yes	Normal	Normal	Normal			None
467	Surgery 1	Pharmacist 4	2018-2019	12	Female	69	White:British		No	No	999	152.4	69.9	No	No	75	71	Normal	1	Excellent	Yes	Yes	Yes	Yes	Normal	Normal	Normal			None
468	Surgery 1	Pharmacist 3	2018-2019	7	Female	75	White:British		Yes	Yes	2	170.2	68	No	No	66	63	Normal	1	Excellent	Yes	Yes	Yes	Yes	Normal	Normal	Normal			None
469	Surgery 4	Pharmacist 4	2017-2018	999	Male	88	White:British		No	No	999	165	66.7	No	Yes	86	89	Normal	1	Acceptable	Yes	Yes	Yes	Yes	Normal	Unclassified	Unclassified	Could be flutter or atrial ectopic - 12-lead		12-lead ECG
470	Surgery 4	Pharmacist 2	2017-2018	999	Male	72	White:British		No	Yes	5	167.5	69.9	No	No	72	72	Normal	1	Acceptable	Yes	Yes	Yes	Yes	Normal	Normal	Normal			None
471	Surgery 1	Pharmacist 2	2018-2019	999	Male	73	White:British		No	Yes	6	167.6	70.8	No	No	58	59	Normal	1	Excellent	Yes	Yes	Yes	Yes	Normal	Normal	Normal			None
472	Surgery 1	Pharmacist 2	2017-2018	999	Female	76	White:British		No	No	999	162.5	79.4	No	No	68	63	Normal	1	Acceptable	Yes	Yes	No	Yes	Normal	Normal	Normal		Not sure about p wave followed by a QRS	None
473	Surgery 1	Pharmacist 3	2017-2018	999	Female	71	White:British		No	Yes	5	162.5	82.1	No	No	62	63	Normal	1	Excellent	Yes	Yes	Yes	Yes	Normal	Normal	Normal			None
474	Surgery 1	Pharmacist 2	2018-2019	999	Male	68	White:British		No	Yes	14	177	77	No	No	88	86	Normal	1	Acceptable	Yes	Yes	Yes	Yes	Normal	Normal	Normal			None
475	Surgery 1	Pharmacist 4	2017-2018	999	Female	82	White:British		No	No	999	160	68.2	No	No	82	83	Normal	1	Acceptable	Yes	Yes	Yes	Yes	Unclassified	Unclassified	Unclassified	Sinus rhythm with BBB. Worth an ECG if BBB unknown before.		12-lead ECG
476	Surgery 1	Pharmacist 4	2018-2019	15	Female	71	White:British		No	Yes	1	165	74.4	No	No	67	68	Normal	1	Poor	Yes	Yes	Yes	Yes	Normal	Normal	Normal		A few p waves	None
477	Surgery 1	Pharmacist 4	2018-2019	15	Female	73	White:British		No	No	999	154.9	49.4	No	No	65	86	Possible AF	2	Acceptable	Yes	Yes	Yes	No	Unclassified	Unclassified	Unclassified	Probably SR with frequent ectopics. 12-lead ECG to confirm	Ventricular ectopics, p waves present but not consistent. 12-lead	12-lead ECG
478	Surgery 1	Pharmacist 2	2018-2019	10	Female	82	White:British		Yes	Yes	8	172.7	70.8	No	No	72	72	Normal	1	Acceptable	Yes	Yes	Yes	Yes	Normal	Normal	Normal			None
479	Surgery 1	Pharmacist 1	2017-2018	999	Female	78	White:British		No	Yes	1	157.5	69.9	No	No	66	64	Normal	1	Excellent	Yes	Yes	Yes	Yes	Normal	Normal	Normal			None
480	Surgery 1	Pharmacist 5	2017-2018	999	Female	76	White:British		Yes	No	999	165	82.6	No	No	70	78	Normal	1	Excellent	Yes	Yes	Yes	Yes	Normal	Normal	Normal			None
481	Surgery 1	Pharmacist 4	2017-2018	999	Male	82	White:British		No	Yes	999	162	70	No	Yes	75	76	Normal	1	Acceptable	Yes	Yes	Yes	Yes	Normal	Normal	Normal			None
482	Surgery 3	Pharmacist 3	2017-2018	999	Male	66	White:British		No	Yes	8	160	76.2	No	No	74	71	Normal	1	Excellent	Yes	Yes	Yes	Yes	Normal	Normal	Normal			None
483	Surgery 2	Pharmacist 3	2017-2018	999	Female	72	White:British		No	No	999	162.5	64.9	No	No	88	83	Normal	1	Acceptable	Yes	Yes	Yes	Yes	Normal	Normal	Normal			None
484	Surgery 1	Pharmacist 4	2017-2018	999	Male	73	White:British		No	No	999	171	80.3	No	No	68	70	Normal	1	Excellent	Yes	Yes	Yes	Yes	Normal	Normal	Normal			None
485	Surgery 1	Pharmacist 4	2018-2019	10	Male	86	White:British		No	Yes	14	165	102.2	No	Yes	69	83	Unclassified	1	Acceptable	Yes	No	No	No	Possible AF	Possible AF	Possible AF		New (previous MI).	12-lead ECG
486	Surgery 4	Pharmacist 4	2017-2018	999	Female	74	Other	White European	No	Yes	14	151	57	No	No	72	77	Normal	1	Acceptable	Yes	Yes	Yes	Yes	Normal	Normal	Normal			None
487	Surgery 1	Pharmacist 4	2017-2018	999	Male	69	White:British		No	Yes	5	160.6	79	No	No	61	67	Normal	1	Acceptable	Yes	Yes	Yes	Yes	Normal	Normal	Normal			None
488	Surgery 1	Pharmacist 4	2017-2018	999	Female	88	White:British		No	No	999	160	60.3	No	No	68	68	Normal	1	Excellent	Yes	Yes	Yes	Yes	Normal	Normal	Normal		Ventricular ectopics	None
489	Surgery 1	Pharmacist 1	2017-2018	999	Female	71	White:British		No	No	999	177.5	60.3	No	Yes	60	63	Normal	1	Excellent	Yes	Yes	Yes	Yes	Normal	Normal	Normal			None
490	Surgery 3	Pharmacist 4	2017-2018	999	Male	83	White:British		Yes	No	999	183	63.5	No	No	53	52	Normal	1	Acceptable	Yes	Yes	Yes	Yes	Normal	Normal	Unclassified	A bit slow, no regular p waves - 12-lead ECG		12-lead ECG
491	Surgery 1	Pharmacist 1	2017-2018	999	Male	85	White:British		No	Yes	14	180	76	No	No	80	93	Normal	2	Excellent	No	No	No	No	Possible AF	Possible AF	Unclassified	Looks like SR – possible right bundle branch block – ECG req.	Has emphysema. Meds - lisinopril + inhalers Fostair, AF letter given.	12-lead ECG	Pt was given an AF letter. Cardiologist thinks the Pt has sinus rhythm, however they may have right bundle branch block (rBBB) which will require an ECG if unknown to Pt. Patient to be contacted to confirm not AF, but requires an ECG for rBBB.
492	Surgery 1	Pharmacist 4	2018-2019	10	Female	75	White:British		No	Yes	6	158	56.5	No	No	66	124	Normal	2	Acceptable	No	No	Yes	Yes	Unclassified	Unclassified	Normal		A few ectopics [on pulse palpation]. Too noisy, known ectopics.	Reassurance that normal heart rhythm
493	Surgery 4	Pharmacist 4	2017-2018	999	Female	65	White:British		No	Yes	1	162.5	98.8	No	No	68	71	Normal	1	Acceptable	Yes	Yes	Yes	Yes	Normal	Normal	Normal			None
494	Surgery 1	Pharmacist 4	2017-2018	999	Female	73	White:British		No	No	999	160	96	No	No	69	69	Normal	1	Excellent	Yes	Yes	Yes	Yes	Normal	Normal	Normal			None
495	Surgery 1	Pharmacist 2	2018-2019	999	Female	80	White:British		No	Yes	4	158.8	70.8	No	No	60	58	Normal	1	Excellent	Yes	Yes	Yes	Yes	Normal	Normal	Normal			None
496	Surgery 1	Pharmacist 6	2018-2019	10	Female	79	White:British		No	Yes	2	162.6	81	No	No	84	87	Possible AF	1	Acceptable	Yes	Yes	Yes	Yes	Unclassified	Unclassified	Unclassified	SR, with ventricular bigeminy. 12-lead ECG. Refer if previously unknown.		12-lead ECG
497	Surgery 4	Pharmacist 6	2017-2018	999	Male	71	White:British		No	No	999	177.5	82	No	No	70	71	Normal	1	Excellent	Yes	Yes	Yes	Yes	Normal	Normal	Normal			None
498	Surgery 1	Pharmacist 4	2018-2019	10	Female	69	White:British		No	Yes	2	152.4	66.7	No	No	76	69	Unclassified	1	Excellent	Yes	Yes	Yes	Yes	Normal	Normal	Normal			None
499	Surgery 3	Pharmacist 4	2017-2018	999	Male	70	White:British		No	No	999	186.8	99.8	No	No	64	61	Normal	1	Excellent	Yes	Yes	Yes	Yes	Normal	Normal	Normal			None
500	Surgery 1	Pharmacist 6	2018-2019	10	Female	70	White:British		No	Yes	3	158.8	50.8	No	No	88	100	Normal	1	Acceptable	Yes	Yes	Yes	Yes	Normal	Normal	Normal			None
501	Surgery 1	Pharmacist 4	2017-2018	999	Female	74	White:British		No	Yes	2	155	58.4	No	No	65	64	Normal	1	Excellent	Yes	Yes	Yes	Yes	Normal	Normal	Normal			None
502	Surgery 1	Pharmacist 1	2017-2018	999	Female	78	White:British		No	Yes	14	175	73	No	No	74	74	Normal	1	Excellent	Yes	Yes	Yes	Yes	Normal	Normal	Normal			None
503	Surgery 2	Pharmacist 3	2017-2018	999	Female	65	White:British		No	Yes	5	165	68	No	No	82	79	Normal	1	Excellent	Yes	Yes	Yes	Yes	Normal	Normal	Normal			None
504	Surgery 2	Pharmacist 5	2017-2018	999	Female	68	White:British		Yes	No	999	162.5	65.3	No	No	86	86	Normal	1	Excellent	Yes	Yes	Yes	Yes	Normal	Normal	Normal			None
505	Surgery 1	Pharmacist 4	2018-2019	14	Female	78	White:British		No	Yes	15	151	68.6	No	No	81	85	Normal	1	Acceptable	Yes	Yes	Yes	Yes	Normal	Normal	Normal	SR with some ventricular ectopic beats. No action		None
506	Surgery 1	Pharmacist 4	2017-2018	999	Female	76	White:British		No	Yes	2	152	68	No	No	56	51	Normal	1	Excellent	Yes	Yes	Yes	Yes	Normal	Normal	Normal			None
507	Surgery 3	Pharmacist 4	2017-2018	999	Male	77	White:British		No	Yes	6	170	76.2	No	Yes	63	63	Normal	1	Acceptable	Yes	Yes	Yes	Yes	Normal	Normal	Normal			None
508	Surgery 3	Pharmacist 3	2017-2018	999	Female	74	White:British		No	No	999	161.3	71.2	No	No	90	94	Normal	1	Excellent	Yes	Yes	Yes	Yes	Normal	Normal	Normal			None
509	Surgery 1	Pharmacist 2	2018-2019	10	Female	80	White:British		No	Yes	1	162.6	92.1	No	No	66	69	Normal	1	Acceptable	Yes	Yes	Yes	Yes	Normal	Unclassified	Normal			Reassurance that normal heart rhythm
510	Surgery 1	Pharmacist 4	2018-2019	10	Female	65	White:British		Yes	Yes	60	158	83	No	No	78	83	Unclassified	1	Acceptable	Yes	Yes	Yes	Yes	Normal	Normal	Normal		Ventricular ectopics	None
511	Surgery 1	Pharmacist 4	2018-2019	8	Male	67	White:British		No	Yes	7	178	132.8	No	No	56	57	Normal	1	Excellent	Yes	Yes	Yes	Yes	Normal	Unclassified	Normal			None
512	Surgery 1	Pharmacist 1	2018-2019	10	Female	73	White:British		No	Yes	3	154.9	67.6	No	No	66	61	Normal	1	Excellent	Yes	Yes	Yes	Yes	Normal	Normal	Normal			None
513	Surgery 3	Pharmacist 2	2017-2018	999	Female	80	White:British		No	Yes	14	163	95.3	No	No	80	81	Normal	1	Excellent	Yes	Yes	Yes	Yes	Normal	Normal	Normal			None
514	Surgery 1	Pharmacist 2	2017-2018	999	Female	65	White:British		Yes	No	999	167.5	50.8	No	No	86	91	Normal	1	Acceptable	Yes	Yes	Yes	Yes	Normal	Normal	Unclassified	The QRS complexes are quite regular and there are some ventricular ectopics. But I cannot be certain about p waves because the baseline has quite a degree of interference. Best send for a 12 lead ECG - it should confirm sinus rhythm.	I think I can see p wave	12-lead ECG
515	Surgery 1	Pharmacist 4	2018-2019	12	Female	72	White:British		No	No	999	159.5	80	No	No	82	78	Normal	1	Excellent	Yes	Yes	Yes	Yes	Normal	Normal	Normal			None
516	Surgery 1	Pharmacist 4	2018-2019	6	Female	69	White:British		Yes	Yes	2	171	83	No	No	65	71	Normal	1	Excellent	Yes	Yes	Yes	Yes	Normal	Normal	Normal			None
517	Surgery 1	Pharmacist 2	2018-2019	10	Female	78	Other	American	No	Yes	10	162.6	63.5	No	No	84	82	Normal	1	Excellent	Yes	Yes	Yes	Yes	Normal	Normal	Normal			None
518	Surgery 1	Pharmacist 4	2017-2018	999	Female	68	White:British		No	No	999	150	61.8	No	No	85	91	Possible AF	1	Excellent	Yes	Yes	Yes	Yes	Normal	Normal	Normal		+ Ventricular ectopics	None
519	Surgery 1	Pharmacist 3	2018-2019	14	Female	69	White:British		No	No	999	160	51.1	No	No	76	78	Normal	1	Excellent	Yes	Yes	Yes	Yes	Normal	Normal	Normal			None
520	Surgery 1	Pharmacist 4	2018-2019	8	Female	78	White:British		No	Yes	10	157	51.7	No	No	61	63	Normal	1	Acceptable	Yes	Yes	Yes	Yes	Normal	Normal	Normal			None
521	Surgery 1	Pharmacist 2	2018-2019	11	Male	74	White:British		No	Yes	14	172.7	69.9	No	No	60	63	Normal	1	Excellent	Yes	Yes	Yes	Yes	Normal	Normal	Normal			None
522	Surgery 1	Pharmacist 2	2017-2018	999	Male	75	White:British		No	Yes	14	180	82.6	No	No	60	57	Normal	1	Acceptable	Yes	Yes	Yes	Yes	Normal	Normal	Normal			None
523	Surgery 1	Pharmacist 1	2017-2018	999	Female	66	White:British		No	Yes	40	160	55.3	No	No	84	105	Normal	2	Excellent	Yes	Yes	Yes	Yes	Normal	Unclassified	Unclassified	You are probably right about a mild sinus tachycardia. There are certainly p waves but the baseline is very erratic and may be hiding something. Can we get a 12 lead ECG just in case.	Appear to be fast SR	12-lead ECG
524	Surgery 1	Pharmacist 4	2018-2019	8	Female	66	White:British		No	Yes	5	152.4	51.7	No	No	58	69	Normal	1	Excellent	Yes	Yes	Yes	Yes	Normal	Normal	Normal		+ Ventricular ectopics	None
525	Surgery 1	Pharmacist 3	2017-2018	999	Male	70	White:British		No	Yes	2	177.5	86.6	No	Yes	74	78	Normal	1	Excellent	Yes	Yes	Yes	Yes	Normal	Normal	Normal			None
526	Surgery 4	Pharmacist 6	2017-2018	999	Male	72	White:British		Yes	No	999	172.5	69.9	No	No	63	93	Possible AF	2	Acceptable	Yes	Yes	Yes	No	Possible AF	Possible AF	Normal			Reassurance that normal heart rhythm
527	Surgery 1	Pharmacist 1	2018-2019	10	Female	71	White:British		No	No	999	157.5	67.1	No	No	66	68	Normal	1	Excellent	Yes	Yes	Yes	Yes	Normal	Normal	Normal			None
528	Surgery 1	Pharmacist 5	2018-2019	15	Male	72	White:British		No	Yes	3	177.8	93	No	No	80	81	Normal	1	Excellent	Yes	Yes	Yes	Yes	Normal	Normal	Normal			None
529	Surgery 2	Pharmacist 1	2017-2018	999	Male	71	White:British		No	Yes	28	172.5	68	No	No	56	57	Normal	1	Excellent	Yes	Yes	Yes	Yes	Normal	Normal	Normal			None
530	Surgery 1	Pharmacist 4	2017-2018	999	Male	65	White:British		No	Yes	10	181	116	No	No	76	78	Possible AF	2	Acceptable	No	No	Yes	No	Unclassified	Normal	Normal			Reassurance that normal heart rhythm	If Unclassified letter was given
531	Surgery 3	Pharmacist 3	2017-2018	999	Male	82	White:British		No	No	999	185.5	102.5	No	No	58	55	Normal	1	Excellent	Yes	Yes	Yes	Yes	Normal	Normal	Normal			None
532	Surgery 1	Pharmacist 1	2018-2019	20	Male	87	White:British		Yes	Yes	2	174	57.2	No	No	58	57	Possible AF	2	Excellent	Yes	Yes	Yes	No	Unclassified	Unclassified	Unclassified	Likely SR, but p waves very small. ECG to confirm.		12-lead ECG
533	Surgery 1	Pharmacist 4	2017-2018	999	Male	72	White:British		No	Yes	2	175	82.6	No	No	91	81	Normal	1	Excellent	Yes	Yes	Yes	Yes	Normal	Normal	Normal			None
534	Surgery 1	Pharmacist 3	2018-2019	16	Male	87	White:British		No	Yes	0.5	167.6	73	No	Yes	64	73	Possible AF	1	Excellent	Yes	Yes	Yes	No	Unclassified	Unclassified	Unclassified	SR, with ventricular bigeminy. 12-Lead ECG and refer if previously unknown.	I think it might be sinus rhythm with ectopic beats	12-lead ECG
535	Surgery 1	Pharmacist 4	2017-2018	999	Female	65	White:British		No	Yes	7	177.8	79	No	No	85	87	Normal	1	Excellent	Yes	Yes	Yes	Yes	Normal	Normal	Normal			None
536	Surgery 1	Pharmacist 5	2018-2019	15	Female	66	White:British		No	No	999	167.6	65.3	No	No	72	75	Normal	1	Excellent	Yes	Yes	Yes	Yes	Normal	Normal	Normal			None
537	Surgery 1	Pharmacist 3	2018-2019	9	Female	78	White:British		No	Yes	7	175.3	82.6	No	No	52	56	Normal	1	Excellent	Yes	Yes	Yes	Yes	Normal	Normal	Normal			None
538	Surgery 1	Pharmacist 3	2018-2019	12.5	Male	84	White:British		No	No	999	165.1	78	No	No	70	70	Normal	1	Excellent	Yes	Yes	Yes	Yes	Normal	Normal	Normal			None
539	Surgery 2	Pharmacist 3	2017-2018	999	Female	69	White:British		Yes	No	999	157.5	63.5	No	No	80	79	Normal	1	Excellent	Yes	Yes	Yes	Yes	Normal	Normal	Normal	SR, mild sinus tachycardia		None
540	Surgery 1	Pharmacist 1	2018-2019	15	Female	73	White:British		No	Yes	12	170.2	74.4	No	No	62	64	Normal	1	Excellent	Yes	Yes	Yes	Yes	Normal	Normal	Normal			None
541	Surgery 1	Pharmacist 4	2017-2018	999	Female	68	White:British		No	Yes	10	172.5	77.1	No	No	60	66	Normal	2	Acceptable	Yes	Yes	Yes	Yes	Normal	Normal	Normal			None
542	Surgery 2	Pharmacist 4	2017-2018	999	Female	73	White:British		No	No	999	162.5	63.5	No	No	65	66	Normal	1	Poor	Yes	Yes	Yes	Yes	Normal	Normal	Normal			None
543	Surgery 1	Pharmacist 2	2018-2019	999	Male	70	White:British		No	Yes	15	167.6	82.6	No	No	62	79	Normal	1	Acceptable	Yes	Yes	No	Yes	Unclassified	Unclassified	Unclassified	SR with LBBB. No action as known cardiomyopathy.	Patient has dilated cardiomyopathy. On Bisoprolol.	Other	Call patient to confirm that known
544	Surgery 1	Pharmacist 2	2018-2019	6	Male	84	White:British		No	Yes	5	172.7	63.5	No	Yes	66	68	Normal	1	Excellent	Yes	Yes	Yes	Yes	Normal	Normal	Normal			None
545	Surgery 1	Pharmacist 4	2018-2019	10	Female	72	White:British		No	Yes	2	163	61.1	No	No	71	78	Normal	1	Excellent	Yes	Yes	Yes	Yes	Normal	Normal	Normal		A few ectopics [on pulse palpation]	None
546	Surgery 1	Pharmacist 1	2018-2019	10	Male	79	White:British		No	No	999	167.6	63.5	No	No	66	67	Normal	1	Excellent	Yes	Yes	Yes	Yes	Normal	Normal	Normal			None
547	Surgery 2	Pharmacist 5	2017-2018	999	Female	75	White:British		No	No	999	165	73	No	No	80	90	Normal	1	Acceptable	Yes	Yes	Yes	Yes	Normal	Normal	Normal			None
548	Surgery 1	Pharmacist 2	2017-2018	999	Male	78	White:British		No	Yes	2	177.5	93.4	No	No	74	83	Possible AF	1	Poor	No	Yes	No	No	Possible AF	Possible AF	Normal	Sinus rhythm with ectopic beats	[Is there a p wave?] Unsure	Other	Patient was given an AF letter, and apparently is undergoing investigation into AF according to the pharmacist. The cardiologist feels that this is sinus rhythm with ectopic beats, but patient should continue with his investigations. Letter and perhaps call to confirm this outcome.
549	Surgery 1	Pharmacist 2	2017-2018	999	Female	91	White:British		Yes	No	999	153	57.8	No	Yes	96	108	Possible AF	1	Poor	No	No	No	No	Possible AF	Possible AF	Possible AF	Very difficult tracing. I think this is atrial flutter (with variable AV block). Treated the same as AF initially. Needs a 12 lead ECG.	I think I see one P wave near the end	12-lead ECG
550	Surgery 1	Pharmacist 3	2018-2019	999	Male	68	White:British		No	Yes	4	167.6	67	No	No	64	73	Normal	1	Excellent	Yes	Yes	Yes	Yes	Normal	Normal	Normal			None
551	Surgery 1	Pharmacist 1	2018-2019	20	Female	72	White:British		No	Yes	999	168.9	60.3	No	No	76	75	Normal	1	Excellent	Yes	Yes	Yes	Yes	Normal	Normal	Normal			None
552	Surgery 1	Pharmacist 4	2018-2019	13	Female	73	White:British		No	No	999	165	96	No	No	84	87	Normal	1	Excellent	Yes	Yes	Yes	Yes	Normal	Normal	Normal			None
553	Surgery 1	Pharmacist 3	2018-2019	10	Male	79	White:British		No	Yes	1	182.9	87.1	No	No	82	81	Normal	1	Acceptable	Yes	Yes	Yes	Yes	Normal	Normal	Normal			None
554	Surgery 1	Pharmacist 4	2018-2019	14	Female	73	White:British		No	Yes	14	168	77	No	No	57	65	Normal	2	Poor	Yes	No	Yes	No	Unclassified	Normal	Normal	SR with ectopic, no action	A few ectopics [on pulse palpation], SR with ventricular ectopics + inconsistent p waves.	Reassurance that normal heart rhythm
555	Surgery 4	Pharmacist 4	2017-2018	999	Female	81	White:British		Yes	Yes	12	155	74	No	No	63	62	Normal	1	Acceptable	Yes	Yes	Yes	Yes	Normal	Unclassified	Normal			Reassurance that normal heart rhythm
556	Surgery 1	Pharmacist 1	2017-2018	999	Female	71	White:British		No	Yes	6	158.8	76	No	Yes	80	78	Normal	1	Excellent	Yes	Yes	Yes	Yes	Normal	Normal	Normal			None
557	Surgery 1	Pharmacist 4	2018-2019	13	Male	69	White:British		No	Yes	5	180	79	No	No	60	56	Normal	1	Excellent	Yes	Yes	Yes	Yes	Normal	Normal	Normal			None
558	Surgery 2	Pharmacist 5	2017-2018	999	Female	93	White:British		No	No	999	162.5	50.8	No	No	108	97	Possible AF	1	Acceptable	Yes	Yes	Yes	No	Possible AF	Possible AF	Possible AF	AF - 12 lead ECG		12-lead ECG
559	Surgery 1	Pharmacist 1	2018-2019	30	Female	71	White:British		No	No	999	167.6	66.7	No	999	33	70	Normal	1	Excellent	Yes	Yes	Yes	No	Unclassified	Unclassified	Unclassified	SR (bradycardia) with ectopics, no action as known.	Possible atrial ectopics with bradycardia? Known AF under Dr Kamelvand at WHH. 1 x ECGs recently due to bradycardia + echo recently. Appointment on 06/12/18.	Other	Continue ongoing investigation.
560	Surgery 1	Pharmacist 4	2018-2019	17	Female	95	White:British		No	Yes	2	152	47.5	No	No	51	54	Normal	1	Acceptable	Yes	Yes	Yes	Yes	Normal	Normal	Normal			None
561	Surgery 2	Pharmacist 5	2017-2018	999	Female	93	White:British		No	Yes	2	157.5	56.2	No	Yes	70	73	Possible AF	1	Acceptable	Yes	Yes	Yes	No	Possible AF	Possible AF	Normal		Patient has multiple cardiac history, possibly already has diagnosis of AF, couldn't remember for sure.	Reassurance that normal heart rhythm
562	Surgery 3	Pharmacist 4	2017-2018	999	Female	85	White:British		No	No	999	165	69.9	No	No	75	78	Normal	1	Acceptable	Yes	Yes	Yes	Yes	Normal	Normal	Normal			None
563	Surgery 1	Pharmacist 2	2017-2018	999	Male	78	White:British		No	No	999	167.5	79	No	No	70	72	Normal	2	Acceptable	Yes	Yes	Yes	Yes	Normal	Normal	Normal			None
564	Surgery 2	Pharmacist 1	2017-2018	999	Male	66	White:British		No	Yes	35	185.5	88.9	No	No	68	70	Normal	2	Excellent	Yes	Yes	Yes	Yes	Normal	Normal	Normal			None
565	Surgery 1	Pharmacist 2	2017-2018	999	Female	82	White:British		No	No	999	160	71.8	No	Yes	54	56	Normal	1	Excellent	Yes	Yes	Yes	Yes	Normal	Normal	Normal			None
566	Surgery 3	Pharmacist 3	2017-2018	999	Male	72	White:British		No	Yes	28	999	999	No	No	85	91	Normal	1	Excellent	Yes	Yes	Yes	Yes	Normal	Normal	Normal			None
567	Surgery 1	Pharmacist 1	2018-2019	10	Male	73	White:British		No	No	999	172.7	108	No	No	62	65	Possible AF	1	Excellent	Yes	Yes	Yes	Yes	Normal	Normal	Normal		Faint extra beat [on pulse palpation]	None
568	Surgery 1	Pharmacist 2	2017-2018	999	Male	67	White:British		No	Yes	4	165	65	No	No	74	76	Normal	1	Excellent	Yes	Yes	Yes	Yes	Normal	Normal	Normal			None
569	Surgery 1	Pharmacist 4	2018-2019	11	Female	84	White:British		No	No	999	161	62	No	No	78	88	Possible AF	1	Acceptable	Yes	Yes	Yes	Yes	Normal	Unclassified	Normal	SR with ectopics. No action.	Ventricular ectopics	None
570	Surgery 3	Pharmacist 2	2017-2018	999	Female	66	White:British		No	Yes	7	165	61.7	No	No	86	108	Possible AF	2	Acceptable	Yes	Yes	Yes	Yes	Unclassified	Unclassified	Unclassified	Sinus tachycardia - suggest heart rate rechecked	Patient very anxious	Other	Heart rate to be rechecked at GP practice.
571	Surgery 3	Pharmacist 3	2017-2018	999	Female	73	White:British		No	No	999	162.5	64.4	No	No	56	54	Normal	1	Excellent	Yes	Yes	Yes	Yes	Normal	Normal	Normal			None
572	Surgery 2	Pharmacist 1	2017-2018	999	Female	66	White:British		No	Yes	21	156.3	60.3	No	No	76	79	Normal	1	Excellent	Yes	Yes	Yes	Yes	Normal	Normal	Normal			None
573	Surgery 2	Pharmacist 5	2017-2018	999	Female	82	White:British		No	Yes	8	157.5	63	No	Yes	82	85	Normal	1	Poor	Yes	Yes	Yes	Yes	Normal	Normal	Normal		Interference but is regular.	None
574	Surgery 1	Pharmacist 1	2017-2018	999	Female	67	White:British		No	No	999	160	74.8	No	Yes	64	67	Normal	1	Excellent	Yes	Yes	Yes	Yes	Normal	Normal	Normal			None
575	Surgery 1	Pharmacist 1	2018-2019	20	Female	83	White:British		No	No	999	165.1	88.9	No	No	76	80	Normal	1	Excellent	Yes	Yes	Yes	Yes	Normal	Normal	Normal			None
576	Surgery 4	Pharmacist 6	2017-2018	999	Male	73	White:British		Yes	No	999	180	114.3	No	No	82	88	Unclassified	1	Acceptable	Yes	Yes	Yes	Yes	Normal	Normal	Normal			None
577	Surgery 1	Pharmacist 3	2018-2019	13	Female	82	White:British		No	Yes	28	152.4	54	No	Yes	78	80	Normal	1	Acceptable	Yes	Yes	Yes	Yes	Normal	Normal	Normal			None
578	Surgery 1	Pharmacist 4	2017-2018	999	Female	69	White:British		No	No	999	159	74.8	No	No	56	61	Normal	1	Acceptable	Yes	Yes	Yes	Yes	Normal	Normal	Normal			None
579	Surgery 1	Pharmacist 3	2018-2019	11	Female	73	White:British		No	Yes	4	147.3	58.5	No	No	56	56	Normal	1	Excellent	Yes	Yes	Yes	Yes	Normal	Normal	Normal			None
580	Surgery 1	Pharmacist 4	2017-2018	999	Female	69	White:British		No	Yes	8	167.3	53	No	No	75	71	Normal	1	Excellent	Yes	Yes	Yes	Yes	Normal	Normal	Normal			None
581	Surgery 4	Pharmacist 6	2017-2018	999	Female	70	White:British		No	Yes	5	157.5	69.9	No	No	68	84	Normal	1	Acceptable	Yes	Yes	Yes	Yes	Normal	Normal	Normal			None
582	Surgery 1	Pharmacist 1	2017-2018	999	Female	65	White:British		No	Yes	999	155	76.2	No	No	48	79	Unclassified	1	Excellent	Yes	Yes	Yes	Yes	Normal	Normal	Normal			None
583	Surgery 1	Pharmacist 1	2017-2018	999	Male	67	White:British		Yes	Yes	4	181.3	999	No	No	80	84	Normal	1	Excellent	Yes	Yes	Yes	Yes	Normal	Normal	Normal			None
584	Surgery 1	Pharmacist 2	2018-2019	15	Female	76	White:British		No	No	999	157.5	42.6	No	No	74	157	Normal	2	Unreadable	No	No	No	No	Unreadable	Unreadable	Unreadable	Unreadable	Unreadable	12-lead ECG
585	Surgery 1	Pharmacist 2	2018-2019	15	Male	83	White:British		No	Yes	1	190.5	86.6	No	No	62	64	Normal	1	Acceptable	Yes	Yes	Yes	Yes	Normal	Normal	Normal			None
586	Surgery 2	Pharmacist 5	2017-2018	999	Female	70	White:British		Yes	No	999	170	69.9	No	No	58	57	Possible AF	1	Acceptable	Yes	Yes	Yes	No	Possible AF	Possible AF	Possible AF		Knows is on warfarin for something heart related, believes it is AF.	12-lead ECG	If not already known AF
587	Surgery 1	Pharmacist 4	2017-2018	999	Male	80	White:British		No	No	999	176	83.9	No	No	68	68	Normal	1	Excellent	Yes	Yes	Yes	Yes	Normal	Normal	Normal			None
588	Surgery 1	Pharmacist 4	2017-2018	999	Male	78	White:British		No	No	999	162.5	54	No	No	65	67	Normal	1	Excellent	Yes	Yes	Yes	Yes	Normal	Normal	Normal			None
589	Surgery 1	Pharmacist 1	2017-2018	999	Female	70	White:British		No	No	999	167.5	999	No	No	68	70	Normal	1	Excellent	Yes	Yes	Yes	Yes	Normal	Normal	Normal			None
590	Surgery 1	Pharmacist 1	2017-2018	999	Female	65	White:British		No	No	999	160	90	No	No	64	80	Possible AF	1	Excellent	Yes	Yes	Yes	Yes	Normal	Normal	Normal			None
591	Surgery 4	Pharmacist 2	2017-2018	999	Female	74	White:British		No	No	999	167.5	63.5	No	No	72	73	Normal	1	Acceptable	Yes	Yes	Yes	Yes	Normal	Normal	Normal			None
592	Surgery 1	Pharmacist 2	2018-2019	5	Female	73	White:British		No	Yes	2	160	62.6	No	No	64	64	Normal	1	Excellent	Yes	Yes	Yes	Yes	Normal	Normal	Normal			None
593	Surgery 1	Pharmacist 2	2018-2019	999	Male	84	White:British		No	Yes	2	177.8	75	No	No	64	63	Normal	1	Excellent	Yes	Yes	Yes	Yes	Normal	Normal	Normal	SR with 1st degree AV block. Mild so just needs to be noted. No action required.		Other	Note new 1st degree AV block on GP records
594	Surgery 1	Pharmacist 4	2017-2018	999	Male	71	White:British		No	Yes	10	170	72	No	No	62	58	Normal	1	Excellent	Yes	Yes	Yes	Yes	Normal	Normal	Normal			None
595	Surgery 2	Pharmacist 1	2017-2018	999	Male	66	White:British		Yes	Yes	14	167.5	999	No	No	84	90	Normal	2	Excellent	Yes	Yes	Yes	No	Unclassified	Unclassified	Normal		A lot of background noise. Flutter? QRS mostly regular, a few irregular spacing.	Reassurance that normal heart rhythm
596	Surgery 1	Pharmacist 1	2018-2019	15	Female	79	White:British		No	Yes	3	157.5	69.9	No	No	64	59	Normal	1	Excellent	Yes	Yes	Yes	Yes	Normal	Normal	Normal	SR, short PR, no action		None
597	Surgery 2	Pharmacist 4	2017-2018	999	Female	67	White:British		No	No	999	155	58.5	No	No	65	64	Normal	1	Acceptable	Yes	Yes	Yes	Yes	Normal	Normal	Normal			None
598	Surgery 1	Pharmacist 4	2018-2019	10	Female	71	White:British		Yes	No	999	151	88	No	No	94	94	Normal	1	Excellent	Yes	Yes	Yes	Yes	Normal	Normal	Normal			None
599	Surgery 1	Pharmacist 4	2018-2019	16	Male	79	White:British		No	No	999	165	72.8	No	No	80	83	Normal	1	Acceptable	Yes	Yes	Yes	Yes	Normal	Normal	Normal		Atrial flutter (paroxysmal) & Adizem XL + Rivaroxaban	None
600	Surgery 1	Pharmacist 4	2018-2019	14	Male	84	White:British		No	Yes	2	176	70	No	No	70	69	Normal	1	Acceptable	No	No	Yes	Yes	Unclassified	Normal	Normal		AF + flutter on apixaban. No distinct p waves. Would need ECG, but known.	Reassurance that normal heart rhythm
601	Surgery 1	Pharmacist 4	2018-2019	13	Female	76	White:British		No	No	999	170	91	No	No	77	85	Normal	1	Excellent	Yes	Yes	Yes	Yes	Normal	Normal	Normal			None
602	Surgery 1	Pharmacist 3	2017-2018	999	Male	74	White:British		No	Yes	5	183	86.6	No	No	70	68	Normal	1	Excellent	Yes	Yes	Yes	Yes	Normal	Normal	Normal			None
603	Surgery 1	Pharmacist 4	2018-2019	14	Female	83	White:British		No	No	999	158	82	No	No	82	86	Normal	2	Acceptable	Yes	No	Yes	Yes	Unclassified	Normal	Unclassified	SR with ectopics. 12-lead ECG to confirm.	Atrial ectopics. Previously known PAF & on warfarin (patient did NOT know)	12-lead ECG
604	Surgery 1	Pharmacist 4	2018-2019	12	Female	68	White:British		No	Yes	10	146	55	No	No	63	66	Normal	1	Excellent	Yes	Yes	Yes	Yes	Normal	Normal	Normal			None
