# Supplementary material for: Opportunistic screening for atrial fibrillation by clinical pharmacists in UK general practice during the influenza vaccination season: A cross-sectional feasibility study
Source: PLoS Med. 2020 Jul 17;17(7):e1003197. doi: 10.1371/journal.pmed.1003197 (PMC7367445; doi:10.1371/journal.pmed.1003197)
Supplement: S3 Appendix — Medical history, CHA2DS2VASc score, HAS-BLED score, investigations, anticoagulation. CHA2DS2-VASc, Congestive heart failure, Hypertension, Age ≥ 75 years, Diabetes, previous Stroke, Vascular disease, Age 65–74 years, Sex category. (XLSX) [file pmed.1003197.s005.xlsx]

## Sheet: Information
Data Source: Pharmacists Detecting Atrial Fibrillation (PDAF) study
Sample: All participants with suspected atrial fibrillation and those with suspected sinus rhythm or inconclusive diagnoses who required follow-up actions (n = 104)
Data Input: Case report forms and general practice records
Exported from: SPSS (v25)
De-identification of Data: Each participant was assigned a random number from the sequence between 1 and 604 using the 'RAND' and 'RANK.EQ' functions available in Microsoft Exel.
Missing Values: Missing data points denoted as '999' throughout the database.

## Sheet: Suppl 2 Enhanced demographic an
ID_Deidentified	Establishment	Influenza_season	Gender	Age	Ethnicity	Ethnicity_Other_Specify	Smoking	Alcohol	Alcohol_Ordinal	Height_cm	Weight_kg	BMI_kg_m2	Systolic_BP	Diastolic_BP	Hypertension	Diabetes_mel	Stroke_isch	Intracranial_bleed	TIA	IHD	Previous_AF	PVD	Heart_failure	Thyroid_disease	Renal_disease	CHA2DS2VasC	HASBLED	ACE inhibitor therapy	Antiarrhythmic therapy	ARB therapy	Beta blocker therapy	CCB therapy	Cholesterol-lowering therapy	Digoxin or related therapy	Diuretic therapy or therapies	Oral antiplatelet therapy	Oral_Antiplatelets_Info	Oral anticoagulant therapy	Oral_Anticoagulants_Info	Thyroid replacement therapy	HRT	Alpha blocker	Oral nitrate	One or more antidiabetic drugs	Insulin	PPI	H2_antagonist	Paracetamol	Oral NSAID
2	Surgery 1	2018-2019	Male	74	White:British		Non-smoker	Yes	≥14 units/week	170.2	82.6	28.5142	999	999	No	No	No	No	No	No	No	No	No	No	No	1	2	No	No	No	No	No	No	No	No	No		No		No	No	No	No	No	No	No	No	No	No
10	Surgery 2	2017-2018	Male	69	White:British		Non-smoker	Yes	<14 units/week	193	120.6	32.3767	125	80	Yes	Yes	No	No	No	No	No	Yes	No	No	Yes	4	2	Yes	No	Yes	Yes	Yes	Yes	No	Yes	Yes	Aspirin	No		No	No	Yes	No	Yes	Yes	No	No	Yes	No
11	Surgery 3	2017-2018	Male	81	White:British		Non-smoker	Yes	<14 units/week	177.5	92.1	29.2323	140	85	No	Yes	No	No	Yes	No	No	No	No	No	No	5	3	No	No	No	No	No	Yes	No	No	Yes	Clopidogrel	No		No	No	No	No	Yes	No	No	No	No	Yes
16	Surgery 1	2018-2019	Male	68	White:British		Non-smoker	Yes	≥14 units/week	177.8	120.7	38.1807	132	77	Yes	No	No	No	No	Yes	Yes	No	No	No	No	3	3	No	No	No	No	Yes	Yes	No	No	No		Yes	Warfarin	No	No	No	No	No	No	No	No	No	No
20	Surgery 1	2018-2019	Female	77	White:British		Non-smoker	Yes	<14 units/week	175.3	70	22.779	152	78	Yes	No	No	No	No	Yes	No	No	No	No	No	5	2	No	No	Yes	Yes	No	Yes	No	No	Yes	Aspirin	No		No	No	No	No	No	No	Yes	No	No	No
25	Surgery 3	2017-2018	Female	76	White:British		Non-smoker	No	999	162.5	81.2	30.7503	143	75	Yes	No	No	No	No	No	Yes	No	No	Yes	Yes	4	2	No	No	Yes	Yes	No	Yes	No	Yes	No		Yes	Rivaroxaban	Yes	No	No	No	No	No	No	No	No	No
28	Surgery 1	2018-2019	Male	74	White:British		Smoker	Yes	<14 units/week	177	140.2	44.7509	130	72	No	Yes	No	No	No	No	No	No	No	No	No	2	1	Yes	No	No	No	No	Yes	No	No	No		No		No	No	No	No	Yes	Yes	No	No	No	No
32	Surgery 1	2017-2018	Female	76	White:British		Smoker	No	999	160	35.4	13.8281	120	60	No	No	No	No	No	No	No	No	No	Yes	No	3	2	No	No	No	No	No	No	No	No	No		No		Yes	No	No	No	No	No	No	No	No	No
39	Surgery 1	2017-2018	Male	74	White:British		Non-smoker	Yes	<14 units/week	178.8	82.6	25.8372	136	84	Yes	No	No	No	No	No	No	No	No	No	No	2	2	Yes	No	No	No	No	Yes	No	No	Yes	Aspirin	No		No	No	Yes	No	No	No	Yes	No	No	No
49	Surgery 1	2018-2019	Female	81	White:British		Non-smoker	Yes	<14 units/week	160	56	21.875	100	50	No	No	No	No	No	No	No	No	No	No	Yes	5	2	No	No	No	No	No	No	No	No	No		No		No	Yes	No	No	No	No	Yes	No	No	No
51	Surgery 1	2018-2019	Female	90	White:British		Non-smoker	No	999	167.6	57.2	20.3633	134	73	Yes	No	No	No	No	No	No	No	No	No	No	3	1	No	No	No	No	No	No	No	No	No		No		No	No	No	No	No	No	No	No	No	No
61	Surgery 1	2017-2018	Male	82	White:British		Non-smoker	Yes	≥14 units/week	173.8	88.9	29.4308	130	80	Yes	No	No	No	No	No	Yes	No	No	No	No	3	4	Yes	No	No	No	No	Yes	No	No	No		Yes	Apixaban	No	No	No	No	No	No	No	No	No	No
66	Surgery 1	2017-2018	Male	78	White:British		Non-smoker	No	999	172.5	66.2	22.2474	132	84	No	No	No	No	No	Yes	No	No	No	Yes	Yes	3	2	No	No	No	Yes	No	Yes	No	No	Yes	Aspirin	No		Yes	No	No	No	No	No	Yes	No	Yes	No
70	Surgery 2	2017-2018	Female	68	White:British		Non-smoker	Yes	≥14 units/week	162.5	69.9	26.471	140	70	Yes	No	No	No	No	No	No	No	No	No	No	3	3	No	No	No	No	Yes	Yes	No	No	No		No		No	No	No	No	No	No	No	No	No	No
78	Surgery 3	2017-2018	Female	67	White:British		Non-smoker	Yes	<14 units/week	162.5	61.7	23.3657	148	85	No	No	No	No	No	No	No	No	No	No	No	2	1	No	No	No	No	No	No	No	No	No		No		No	No	No	No	No	No	No	No	No	No
80	Surgery 1	2018-2019	Female	80	White:British		Non-smoker	No	999	157.5	64	25.7999	999	999	No	No	No	No	No	No	No	No	No	No	No	3	1	No	No	No	No	No	No	No	No	No		No		No	No	No	No	No	No	No	No	No	No
82	Surgery 3	2017-2018	Male	82	White:British		Non-smoker	No	999	183	95.3	28.4571	125	70	No	Yes	No	No	No	Yes	Yes	No	No	No	Yes	6	2	Yes	No	No	Yes	Yes	Yes	Yes	No	No		Yes	Dabigatran	No	No	No	No	No	No	No	No	No	No
83	Surgery 1	2018-2019	Female	84	White:British		Non-smoker	Yes	<14 units/week	160	60.3	23.5547	126	70	Yes	No	No	No	No	No	No	No	No	No	Yes	4	2	Yes	No	No	No	Yes	Yes	No	Yes	No		No		No	No	No	No	No	No	No	No	No	No
84	Surgery 1	2018-2019	Male	80	White:British		Non-smoker	No	999	179	94	29.3374	140	72	Yes	Yes	No	No	No	No	No	No	No	No	No	4	1	Yes	No	No	No	Yes	No	No	No	No		No		No	No	No	No	No	No	Yes	No	No	No
85	Surgery 3	2017-2018	Male	73	White:British		Non-smoker	Yes	≥14 units/week	185.5	81.6	23.7139	125	74	Yes	No	No	No	No	No	No	No	No	No	No	2	2	No	No	No	No	Yes	Yes	No	Yes	No		No		No	No	No	No	No	No	No	No	No	No
108	Surgery 2	2017-2018	Male	68	White:British		Non-smoker	Yes	<14 units/week	177.5	92.1	29.2323	119	64	Yes	No	No	No	No	No	No	Yes	No	No	Yes	3	2	Yes	No	No	No	Yes	Yes	No	No	Yes	Aspirin	No		No	No	No	No	No	No	No	No	No	No
109	Surgery 1	2017-2018	Female	70	White:British		Smoker	No	999	155	44.5	18.5224	115	82	No	No	No	No	No	No	No	No	No	No	No	2	1	No	No	No	No	No	No	No	No	No		No		No	No	No	No	No	No	No	No	No	No
118	Surgery 1	2018-2019	Female	81	White:British		Non-smoker	No	999	152.4	60.8	26.1778	122	68	Yes	No	No	No	No	No	No	No	No	No	No	4	1	No	No	No	No	Yes	Yes	No	No	No		No		No	No	No	No	No	No	No	No	No	No
125	Surgery 1	2018-2019	Male	78	White:British		Non-smoker	Yes	<14 units/week	173	101.6	33.947	188	85	Yes	Yes	No	No	No	No	No	No	No	No	No	3	2	No	No	No	No	No	Yes	No	No	No		No		No	No	No	No	No	No	Yes	No	No	No
128	Surgery 1	2018-2019	Female	68	White:British		Non-smoker	No	999	161	52	20.061	130	62	No	Yes	No	No	No	No	No	No	No	No	No	3	2	Yes	No	No	No	No	Yes	No	No	Yes	OTC aspirin	No		No	No	No	No	Yes	No	No	No	No	No
141	Surgery 1	2018-2019	Male	79	White:British		Smoker	Yes	<14 units/week	158	71.7	28.7214	130	74	Yes	No	No	No	No	No	No	No	No	No	No	4	1	No	No	Yes	No	No	Yes	No	No	No		No		No	No	No	No	No	No	No	No	No	No
142	Surgery 1	2017-2018	Female	69	White:British		Non-smoker	Yes	<14 units/week	160	57.1	22.3047	120	78	No	No	No	No	No	No	No	No	No	No	No	2	1	No	No	No	No	No	No	No	No	No		No		No	No	No	No	No	No	No	No	No	No
143	Surgery 1	2018-2019	Male	73	White:British		Non-smoker	Yes	<14 units/week	182.9	111.1	33.2114	110	70	No	Yes	No	No	Yes	No	Yes	No	No	No	No	4	3	No	No	Yes	Yes	No	Yes	No	Yes	No		Yes	Warfarin	No	No	No	No	Yes	No	No	No	No	No
148	Surgery 1	2018-2019	Female	85	White:British		Non-smoker	Yes	<14 units/week	153.5	69	29.2841	138	74	Yes	No	No	No	No	No	No	No	No	No	Yes	4	1	No	No	Yes	No	No	Yes	No	Yes	No		No		No	No	No	No	No	No	No	No	Yes	No
149	Surgery 1	2018-2019	Male	74	White:British		Smoker	No	999	179	78	24.3438	112	66	No	Yes	Yes	No	No	No	No	No	No	No	No	4	3	No	No	Yes	No	No	Yes	No	No	Yes	Clopidogrel	No		No	No	No	No	Yes	No	No	No	No	No
153	Surgery 4	2017-2018	Female	68	White:British		Non-smoker	No	999	158	47	18.8271	126	68	No	No	No	No	No	No	No	No	No	No	No	2	1	No	No	No	No	No	No	No	No	No		No		No	No	No	No	No	No	No	No	Yes	No
155	Surgery 1	2018-2019	Female	83	White:British		Non-smoker	No	999	145	45	21.4031	120	80	No	No	No	No	Yes	No	Yes	No	No	No	Yes	5	2	No	No	No	Yes	No	Yes	No	No	No		Yes	Apixaban	No	No	No	No	No	No	No	No	No	No
171	Surgery 1	2018-2019	Female	85	White:British		Non-smoker	No	999	157.5	69.9	28.1784	142	86	Yes	Yes	No	No	No	No	Yes	No	No	Yes	Yes	6	2	No	No	Yes	Yes	Yes	Yes	No	No	No		Yes	Apixaban	Yes	No	No	No	No	No	Yes	No	No	No
181	Surgery 1	2018-2019	Male	83	White:British		Non-smoker	No	999	167.6	85.7	30.5093	138	70	Yes	No	No	No	No	No	No	No	No	No	No	3	1	Yes	No	No	No	No	No	No	Yes	No		No		No	No	No	No	No	No	No	No	Yes	No
184	Surgery 4	2017-2018	Male	79	White:British		Non-smoker	Yes	<14 units/week	185.5	69.9	20.3137	140	80	No	No	No	No	No	No	No	No	No	No	No	2	1	No	No	No	No	No	No	No	No	No		No		No	No	No	No	No	No	No	No	Yes	No
198	Surgery 4	2017-2018	Female	68	White:British		Non-smoker	No	999	155	65.8	27.3881	136	82	Yes	No	No	No	No	No	No	No	No	No	No	3	2	No	No	No	No	Yes	Yes	No	Yes	No		No		No	No	No	No	No	No	No	No	Yes	No
204	Surgery 1	2018-2019	Male	73	White:British		Non-smoker	Yes	<14 units/week	172.7	76.2	25.5488	138	62	Yes	No	No	No	No	No	No	Yes	No	No	No	3	1	Yes	No	No	No	Yes	Yes	No	No	Yes	Clopidogrel	No		No	No	No	No	No	No	No	No	No	No
206	Surgery 1	2018-2019	Male	65	White:British		Smoker	No	999	168	101.3	35.8914	130	70	Yes	Yes	No	No	No	Yes	No	No	No	Yes	Yes	5	3	Yes	No	No	No	Yes	Yes	No	No	Yes	Aspirin	No		Yes	No	No	No	Yes	Yes	Yes	No	No	No
209	Surgery 1	2017-2018	Female	82	White:British		Non-smoker	No	999	170	70	24.2215	132	68	No	No	No	No	No	No	No	No	No	No	No	3	1	No	No	No	No	No	Yes	No	No	No		No		No	No	No	No	No	No	No	No	No	No
229	Surgery 1	2017-2018	Male	83	White:British		Non-smoker	No	999	180	111	34.2593	143	83	Yes	No	No	No	No	No	Yes	No	Yes	No	No	3	2	No	No	Yes	Yes	No	Yes	No	Yes	No		Yes	Warfarin	No	No	No	No	No	No	No	No	No	No
240	Surgery 1	2018-2019	Male	76	White:British		Non-smoker	Yes	≥14 units/week	177.8	88.9	28.1215	128	70	Yes	No	No	No	No	No	Yes	No	Yes	No	No	4	2	No	No	No	No	Yes	No	No	No	Yes	Aspirin	No		No	No	No	No	No	No	No	No	No	No
245	Surgery 1	2017-2018	Male	66	White:British		Non-smoker	Yes	≥21 units/week	164	64	23.7954	122	82	Yes	Yes	No	No	No	No	No	No	No	No	No	3	2	Yes	No	No	No	No	Yes	No	No	No		No		No	No	No	No	Yes	No	No	No	No	No
250	Surgery 1	2017-2018	Male	79	White:British		Non-smoker	Yes	<14 units/week	177.5	80	25.3918	140	90	Yes	No	No	No	No	No	No	No	No	No	Yes	3	1	Yes	No	No	No	No	Yes	No	No	No		No		No	No	No	No	No	No	No	No	No	No
256	Surgery 1	2017-2018	Female	70	White:British		Non-smoker	Yes	<14 units/week	158	58	23.2335	130	83	No	No	No	No	No	No	No	No	No	No	No	2	2	No	No	No	No	No	No	No	No	No		No		No	No	No	No	No	No	No	No	No	No
265	Surgery 1	2018-2019	Female	74	White:British		Non-smoker	No	999	158.9	56.2	22.2581	130	89	Yes	No	No	No	No	No	No	No	No	No	No	2	2	Yes	No	No	No	No	No	No	No	No		No		No	Yes	No	No	No	No	Yes	No	No	Yes
268	Surgery 1	2017-2018	Female	78	White:British		Non-smoker	No	999	157.5	58.5	23.5828	140	70	Yes	No	No	No	No	Yes	No	No	No	No	Yes	4	2	No	No	No	Yes	Yes	Yes	No	No	Yes	Aspirin	No		No	No	No	No	No	No	No	No	No	Yes
275	Surgery 1	2018-2019	Male	86	White:British		Non-smoker	Yes	≥14 units/week	175.3	87.3	28.4086	124	70	No	No	No	No	No	No	Yes	No	No	No	Yes	2	3	No	No	No	Yes	No	No	No	No	No		Yes	Warfarin	No	No	No	No	No	No	No	No	Yes	No
276	Surgery 1	2017-2018	Female	72	White:British		Non-smoker	Yes	<14 units/week	165	74.9	27.5115	144	92	No	No	No	No	No	No	No	No	No	No	No	2	1	No	No	No	No	No	No	No	No	No		No		No	No	No	No	No	No	No	No	No	No
286	Surgery 1	2017-2018	Female	71	White:British		Non-smoker	No	999	162.5	62	23.4793	122	66	Yes	No	No	No	No	No	Yes	No	No	No	No	3	2	Yes	No	No	Yes	Yes	No	No	Yes	No		Yes	Apixaban	No	No	No	No	No	No	No	No	No	No
297	Surgery 1	2017-2018	Male	85	White:British		Non-smoker	Yes	<14 units/week	177.5	76.2	24.1857	136	80	Yes	No	No	No	No	No	Yes	No	No	No	Yes	3	3	No	No	No	No	No	No	Yes	No	No		Yes	Dabigatran	No	No	No	No	No	No	Yes	No	No	No
306	Surgery 1	2018-2019	Female	79	White:British		Non-smoker	Yes	<14 units/week	162	66	25.1486	120	80	Yes	No	No	No	No	No	No	No	No	No	No	4	3	No	No	No	No	Yes	No	No	No	Yes	Aspirin	No		No	No	No	No	No	No	No	No	No	No
308	Surgery 1	2018-2019	Male	69	White:British		Non-smoker	Yes	≥14 units/week	182.9	127	37.9644	120	80	Yes	Yes	No	No	No	No	Yes	No	No	No	No	3	3	Yes	Yes	No	No	Yes	Yes	No	Yes	No		Yes	Warfarin	No	No	No	No	Yes	No	No	No	No	No
318	Surgery 3	2017-2018	Female	82	White:British		Non-smoker	No	999	162.6	78	29.5021	150	82	Yes	No	No	No	No	No	Yes	No	No	No	No	4	2	No	No	No	Yes	Yes	No	Yes	Yes	No		Yes	Rivaroxaban	No	No	No	No	No	No	No	No	No	No
319	Surgery 1	2018-2019	Male	84	White:British		Non-smoker	No	999	167.6	93.3	33.215	215	178	Yes	Yes	No	No	No	No	No	No	No	No	Yes	4	2	Yes	No	No	Yes	Yes	Yes	No	No	No		No		No	No	Yes	No	Yes	No	Yes	No	No	No
320	Surgery 4	2017-2018	Female	82	White:British		Non-smoker	No	999	162	75	28.578	158	88	Yes	No	No	No	No	No	Yes	No	No	No	No	4	3	Yes	No	No	Yes	No	Yes	No	Yes	No		Yes	Apixaban	No	No	No	No	No	No	Yes	No	No	No
321	Surgery 1	2017-2018	Male	82	White:British		Non-smoker	Yes	<14 units/week	172.5	95	31.9261	120	70	No	Yes	No	No	No	Yes	Yes	No	No	No	No	5	2	Yes	No	No	No	No	No	No	Yes	No		Yes	Rivaroxaban	No	No	No	No	Yes	No	No	No	No	No
322	Surgery 1	2017-2018	Male	70	White:British		Non-smoker	No	999	188	82.6	23.3703	136	80	Yes	Yes	No	No	No	No	No	No	No	No	No	3	1	Yes	No	No	No	Yes	Yes	No	No	No		No		No	No	Yes	No	Yes	Yes	No	No	No	No
324	Surgery 1	2017-2018	Female	79	White:British		Smoker	No	999	155	63.5	26.4308	129	73	No	No	No	No	No	No	No	No	No	Yes	Yes	3	1	Yes	No	No	No	No	No	No	No	No		No		Yes	No	No	No	No	No	No	No	No	No
333	Surgery 1	2017-2018	Male	82	Other	White Flemish	Non-smoker	Yes	≥14 units/week	180	82	25.3086	140	70	No	No	No	No	No	No	No	No	No	No	No	2	2	No	No	No	No	No	No	No	No	No		No		No	No	No	Yes	No	No	No	No	No	No
335	Surgery 2	2018-2019	Male	67	White:British		Non-smoker	Yes	≥21 units/week	167.6	84	29.9041	126	76	No	No	No	No	No	No	No	No	No	No	No	1	1	No	No	No	Yes	No	Yes	No	No	Yes	Aspirin	No		No	No	No	No	No	No	Yes	No	No	No
339	Surgery 1	2018-2019	Male	83	White:British		Non-smoker	Yes	<14 units/week	167.6	69	24.5641	110	58	No	No	No	No	No	Yes	No	No	No	No	No	3	2	Yes	No	No	Yes	No	Yes	No	No	Yes	Aspirin	No		No	No	No	No	No	No	No	No	No	No
351	Surgery 1	2018-2019	Male	93	White:British		Non-smoker	Yes	<14 units/week	163	60.8	22.8838	120	70	No	No	No	No	No	No	Yes	No	No	No	No	2	2	No	No	No	No	No	No	Yes	No	No		Yes	Warfarin	No	No	No	No	No	No	Yes	No	No	No
363	Surgery 4	2017-2018	Male	66	White:British		Smoker	Yes	≥21 units/week	175	56.7	18.5143	108	70	No	No	No	No	No	Yes	No	No	No	No	No	2	3	Yes	No	No	Yes	No	Yes	No	No	Yes	Clopidogrel (cannot tolerate aspirin)	No		No	No	No	Yes	No	No	Yes	No	No	No
366	Surgery 2	2017-2018	Male	73	White:British		Non-smoker	Yes	<14 units/week	177.5	76.2	24.1857	154	92	Yes	Yes	No	No	Yes	No	Yes	No	No	No	No	5	4	Yes	No	No	No	No	No	No	No	No		Yes	Apixaban	No	No	No	No	No	No	Yes	No	No	No
369	Surgery 1	2017-2018	Male	76	White:British		Non-smoker	Yes	≥21 units/week	173	84	28.0664	122	62	Yes	No	No	No	No	No	No	No	No	No	Yes	3	3	Yes	No	No	No	No	Yes	No	No	No		No		No	No	No	No	No	No	Yes	No	No	Yes
377	Surgery 1	2018-2019	Male	83	White:British		Non-smoker	Yes	<14 units/week	189.2	170	47.4905	177	107	Yes	No	No	No	No	No	No	No	No	No	No	5	2	No	No	No	No	No	No	No	No	No		No		No	No	No	No	No	No	Yes	No	No	No
378	Surgery 4	2017-2018	Female	73	White:British		Non-smoker	No	999	162.5	92	34.8402	120	64	Yes	Yes	No	No	No	No	Yes	No	Yes	No	Yes	5	2	No	No	Yes	Yes	Yes	No	Yes	Yes	No		Yes	Warfarin	No	No	No	No	Yes	No	Yes	No	No	No
382	Surgery 1	2017-2018	Male	66	White:British		Non-smoker	Yes	<14 units/week	172.7	66	22.1289	140	88	No	No	No	No	No	No	No	No	No	No	No	1	2	No	No	No	No	No	Yes	No	No	No		No		No	No	No	No	No	No	No	No	No	No
388	Surgery 4	2017-2018	Male	77	White:British		Non-smoker	Yes	<14 units/week	175	88.9	29.0286	110	60	Yes	No	No	No	No	No	No	No	No	No	No	3	3	No	No	Yes	No	Yes	Yes	No	No	Yes	Aspirin	No		No	No	No	No	No	No	No	No	No	No
397	Surgery 4	2017-2018	Male	77	White:British		Non-smoker	Yes	<14 units/week	165	78.5	28.8338	128	87	Yes	No	No	No	No	No	Yes	No	No	Yes	Yes	5	3	Yes	No	No	Yes	Yes	Yes	No	Yes	No		Yes	Rivaroxaban	Yes	No	No	No	No	No	No	No	No	No
400	Surgery 1	2017-2018	Male	77	White:British		Non-smoker	Yes	<14 units/week	177.5	92.1	29.2323	119	66	Yes	No	No	No	No	Yes	No	No	No	No	No	4	4	Yes	No	No	Yes	No	Yes	No	No	Yes	Aspirin	No		No	No	No	No	No	No	No	Yes	No	No
403	Surgery 1	2018-2019	Female	89	White:British		Non-smoker	No	999	157.5	51.7	20.8415	138	70	No	No	No	No	No	No	No	No	No	No	No	3	1	No	No	No	No	No	No	No	No	No		No		No	No	No	No	No	No	No	No	Yes	No
404	Surgery 1	2017-2018	Male	72	White:British		Non-smoker	Yes	<14 units/week	164	85.6	31.8263	130	58	Yes	Yes	No	No	No	No	No	Yes	No	No	Yes	3	2	No	No	Yes	Yes	No	Yes	No	Yes	Yes	Aspirin	No		No	No	No	No	No	Yes	Yes	No	No	No
409	Surgery 1	2018-2019	Female	73	White:British		Non-smoker	Yes	<14 units/week	170.2	92	31.7591	134	60	No	Yes	No	No	No	Yes	No	No	No	No	No	3	2	No	No	No	No	No	Yes	No	No	No		No		No	No	No	No	Yes	No	Yes	No	Yes	No
413	Surgery 1	2017-2018	Male	75	White:British		Non-smoker	Yes	<14 units/week	178.8	86.2	26.9632	131	60	Yes	No	No	No	No	No	No	No	No	No	No	3	1	No	No	Yes	No	Yes	Yes	No	No	No		No		No	No	Yes	No	No	No	No	No	No	No
417	Surgery 1	2018-2019	Female	72	White:British		Non-smoker	No	999	154.9	89.8	37.426	135	71	Yes	No	No	No	No	No	No	No	No	Yes	Yes	3	1	Yes	No	No	No	Yes	Yes	No	No	No		No		Yes	No	No	No	No	No	No	No	Yes	No
421	Surgery 1	2018-2019	Female	73	White:British		Non-smoker	No	999	157.5	58	23.3812	110	82	Yes	No	No	No	No	No	No	No	No	Yes	No	3	1	Yes	No	No	No	No	Yes	No	No	No		No		Yes	Yes	No	No	No	No	No	No	Yes	No
423	Surgery 1	2018-2019	Female	82	White:British		Non-smoker	No	999	162.6	49	18.5334	131	70	Yes	No	No	No	No	No	No	No	No	No	Yes	4	2	No	No	No	Yes	No	Yes	No	Yes	Yes	Aspirin	No		No	No	No	No	No	No	Yes	No	No	No
424	Surgery 3	2017-2018	Male	81	White:British		Non-smoker	Yes	999	167.5	66.7	23.7737	131	77	Yes	No	Yes	No	Yes	Yes	No	No	No	No	Yes	6	3	Yes	No	No	No	Yes	Yes	No	No	Yes	Aspirin and clopidogrel	No		No	No	No	No	No	No	No	Yes	No	No
428	Surgery 2	2017-2018	Male	76	White:British		Non-smoker	Yes	<14 units/week	172	95	32.112	135	78	No	No	No	No	No	No	No	Yes	No	No	No	3	1	No	No	No	No	No	No	No	No	No		Yes	Rivaroxaban for DVT (unsure as to when to stop - under Oncology)	No	No	No	No	No	No	No	No	No	No
445	Surgery 1	2017-2018	Female	73	Other	White American	Non-smoker	Yes	<14 units/week	175	54.4	17.7633	120	70	No	No	No	No	No	No	Yes	No	No	No	Yes	2	3	Yes	No	No	Yes	No	Yes	No	No	No		Yes	Rivaroxaban	No	No	No	No	No	No	No	No	No	No
462	Surgery 1	2018-2019	Male	69	White:British		Smoker	No	999	170.2	75.3	25.9942	138	84	Yes	No	No	No	No	No	No	No	No	No	No	2	1	Yes	No	No	No	No	Yes	No	No	No		No		No	No	Yes	No	No	No	No	No	Yes	No
464	Surgery 1	2017-2018	Female	77	White:British		Non-smoker	No	999	152.5	50.8	21.8436	120	80	Yes	No	No	No	No	Yes	Yes	No	No	No	No	5	3	No	No	Yes	Yes	No	Yes	No	No	Yes	Aspirin	No		No	No	No	Yes	No	No	No	No	No	No
469	Surgery 4	2017-2018	Male	88	White:British		Non-smoker	No	999	165	66.7	24.4995	120	80	Yes	Yes	No	No	No	No	No	No	No	No	Yes	4	1	No	No	No	No	No	Yes	No	No	No		No		No	No	Yes	No	Yes	No	Yes	No	No	No
475	Surgery 1	2017-2018	Female	82	White:British		Non-smoker	No	999	160	68.2	26.6406	125	82	No	No	No	No	No	No	No	No	No	No	No	2	1	No	No	No	No	No	No	No	No	No		No		No	No	No	No	No	No	No	No	No	No
477	Surgery 1	2018-2019	Female	73	White:British		Non-smoker	No	999	154.9	49.4	20.5885	170	96	Yes	No	No	No	No	No	No	No	No	No	No	3	3	No	No	No	Yes	No	Yes	No	Yes	Yes	Aspirin	No		No	No	No	No	No	No	No	No	No	No
485	Surgery 1	2018-2019	Male	86	White:British		Non-smoker	Yes	≥14 units/week	165	102.2	37.539	128	70	No	No	No	No	No	Yes	No	No	No	No	Yes	3	3	Yes	No	No	Yes	No	Yes	No	No	Yes	Aspirin	No		No	No	No	Yes	No	No	No	No	No	No
490	Surgery 3	2017-2018	Male	83	White:British		Smoker	No	999	183	63.5	18.9615	131	59	No	Yes	No	No	No	No	No	No	No	No	No	3	1	No	No	No	No	No	Yes	No	No	No		No		No	No	No	No	Yes	No	No	No	No	No
491	Surgery 1	2017-2018	Male	85	White:British		Non-smoker	Yes	≥14 units/week	180	76	23.4568	123	69	Yes	No	No	No	No	No	No	No	No	No	No	3	1	Yes	No	No	No	No	No	No	No	No		No		No	No	No	No	No	No	No	No	No	No
496	Surgery 1	2018-2019	Female	79	White:British		Non-smoker	Yes	<14 units/week	162.6	81	30.6368	124	70	Yes	No	No	No	No	No	No	No	No	Yes	No	4	1	No	No	Yes	No	Yes	Yes	No	No	No		No		Yes	No	No	No	No	No	Yes	No	No	No
514	Surgery 1	2017-2018	Female	65	White:British		Smoker	No	999	167.5	50.8	18.1065	120	64	Yes	No	No	No	No	No	No	No	No	No	No	2	2	No	No	No	Yes	Yes	Yes	No	No	Yes	OTC aspirin	No		No	No	No	No	No	No	No	No	No	No
523	Surgery 1	2017-2018	Female	66	White:British		Non-smoker	Yes	≥21 units/week	160	55.3	21.6016	155	84	Yes	No	No	No	No	No	No	No	No	No	No	3	2	No	No	No	No	Yes	No	No	No	No		No		No	No	No	No	No	No	Yes	No	No	No
532	Surgery 1	2018-2019	Male	87	White:British		Smoker	Yes	<14 units/week	174	57.2	18.8929	140	90	No	No	No	No	No	No	No	No	No	No	Yes	2	1	No	No	No	No	No	No	No	No	No		No		No	No	No	No	No	No	No	No	No	No
534	Surgery 1	2018-2019	Male	87	White:British		Non-smoker	Yes	0.5	167.6	73	25.9881	114	54	Yes	No	No	No	No	No	No	No	No	No	Yes	3	1	No	No	Yes	No	Yes	No	No	No	No		No		No	No	No	No	No	No	No	No	No	No
543	Surgery 1	2018-2019	Male	70	White:British		Non-smoker	Yes	≥14 units/week	167.6	82.6	29.4057	112	69	No	No	No	No	Yes	No	No	No	Yes	No	No	4	3	Yes	No	No	Yes	Yes	No	No	Yes	Yes	Clopidogrel	No		No	No	No	No	No	No	Yes	No	Yes	No
548	Surgery 1	2017-2018	Male	78	White:British		Non-smoker	Yes	<14 units/week	177.5	93.4	29.6449	170	80	Yes	No	No	No	No	No	No	No	No	No	Yes	3	2	Yes	No	No	No	Yes	Yes	No	Yes	No		No		No	No	No	No	No	No	No	No	No	No
549	Surgery 1	2017-2018	Female	91	White:British		Smoker	No	999	153	57.8	24.6914	104	74	Yes	Yes	No	Yes	Yes	No	Yes	No	No	Yes	Yes	8	4	No	No	No	Yes	Yes	Yes	No	No	No		Yes	Apixaban	Yes	No	No	No	No	No	No	No	Yes	No
558	Surgery 2	2017-2018	Female	93	White:British		Non-smoker	No	999	162.5	50.8	19.2379	132	80	Yes	No	No	No	No	No	No	No	No	Yes	No	4	1	No	No	Yes	No	No	No	No	No	No		No		Yes	No	No	No	No	No	Yes	No	No	No
559	Surgery 1	2018-2019	Female	71	White:British		Non-smoker	No	999	167.6	66.7	23.7453	142	72	No	Yes	No	No	No	No	No	No	No	No	No	3	2	No	No	No	Yes	No	Yes	No	No	Yes	OTC aspirin	No		No	Yes	No	No	No	No	No	No	No	No
570	Surgery 3	2017-2018	Female	66	White:British		Non-smoker	Yes	<14 units/week	165	61.7	22.663	145	90	No	No	No	No	No	No	No	No	No	No	No	2	1	No	No	No	No	Yes	Yes	No	No	No		No		No	No	No	No	No	No	No	No	Yes	No
584	Surgery 1	2018-2019	Female	76	White:British		Non-smoker	No	999	157.5	42.6	17.1731	126	80	Yes	No	No	No	No	No	No	No	No	Yes	Yes	4	1	Yes	No	No	Yes	No	No	No	No	No		No		No	No	No	No	No	No	No	No	No	No
586	Surgery 2	2017-2018	Female	70	White:British		Smoker	No	999	170	69.9	24.1869	110	72	No	No	No	No	No	No	Yes	No	No	No	No	2	2	No	No	No	Yes	No	No	Yes	No	No		Yes	Warfarin	No	No	No	No	No	No	Yes	No	No	No
593	Surgery 1	2018-2019	Male	84	White:British		Non-smoker	Yes	<14 units/week	177.8	75	23.7245	127	68	Yes	No	No	No	No	No	No	No	No	No	Yes	3	2	Yes	No	No	No	No	No	No	Yes	No		No		No	No	No	No	No	No	Yes	No	No	No
603	Surgery 1	2018-2019	Female	83	White:British		Non-smoker	No	999	158	82	32.8473	112	68	Yes	Yes	Yes	No	No	No	Yes	No	No	No	No	7	2	No	No	No	No	Yes	Yes	No	Yes	No		Yes	Warfarin	No	No	No	No	Yes	No	No	No	No	No
[truncated: 54 more columns]
