# Supplementary material for: Opportunistic screening for atrial fibrillation by clinical pharmacists in UK general practice during the influenza vaccination season: A cross-sectional feasibility study
Source: PLoS Med. 2020 Jul 17;17(7):e1003197. doi: 10.1371/journal.pmed.1003197 (PMC7367445; doi:10.1371/journal.pmed.1003197)
Supplement: S4 Appendix — Medical history, CHA2DS2VASc score, HAS-BLED score. AF, atrial fibrillation; CHA2DS2-VASc, Congestive heart failure, Hypertension, Age ≥ 75 years, Diabetes, previous Stroke, Vascular disease, Age 65–74 years, Sex category. (XLSX) [file pmed.1003197.s006.xlsx]

## Sheet: Information
Data Source: Pharmacists Detecting Atrial Fibrillation (PDAF) study
Sample: Random participants with normal sinus rhythm diagnoses (n = 93) and participants with suspected atrial fibrillation (n = 26)
Data Input: Case report forms and general practice records
Exported from: SPSS (v25)
De-identification of Data: Each participant was assigned a random number from the sequence between 1 and 604 using the 'RAND' and 'RANK.EQ' functions available in Microsoft Exel.
Missing Values: Missing data points denoted as '999' throughout the database.

## Sheet: Suppl 3 Demographic comparison 
ID_Deidentified	Establishment	Influenza_season	Gender	Age	Ethnicity	Ethnicity_Other_Specify	Smoking	Alcohol	Alcohol_Units_Per_Week	Height_cm	Weight_kg	BMI_kg_m2	Systolic_BP	Diastolic_BP	Hypertension	Diabetes_mel	Stroke_isch	Intracranial_bleed	TIA	IHD	Previous_AF	PVD	Heart_failure	Thyroid_disease	Renal_disease	COPD	Comorb_Score	CHA2DS2VasC	HASBLED	ACE inhibitor therapy	Antiarrhythmic therapy	ARB therapy	Beta blocker therapy	CCB therapy	Cholesterol-lowering therapy	Digoxin or related therapy	Diuretic therapy or therapies	Oral antiplatelet therapy	Oral_Antiplatelets_Info	Oral anticoagulant therapy	Oral_Anticoagulants_Info	Thyroid replacement therapy	HRT	Alpha blocker	Oral nitrate	One or more antidiabetic drugs	Insulin	PPI	H2_antagonist
1	Surgery 1	2018-2019	Male	68	White:British		Former Smoker	Yes	14	177.8	98.4	31.1266	124	76	No	No	No	No	No	Yes	No	No	No	No	No	No	1	2	3	No	No	No	No	No	Yes	No	No	Yes	Aspirin	No		No	No	No	No	No	No	Yes	No
2	Surgery 1	2018-2019	Male	74	White:British		Former Smoker	Yes	14	170.2	82.6	28.5142	999	999	No	No	No	No	No	No	No	No	No	No	No	No	0	1	2	No	No	No	No	No	No	No	No	No		No		No	No	No	No	No	No	No	No
6	Surgery 1	2018-2019	Male	65	White:British		Former Smoker	Yes	3	172.7	80.7	27.0576	136	86	Yes	No	No	No	No	No	No	No	No	No	No	No	1	2	1	No	No	No	No	Yes	Yes	No	No	No		No		No	No	Yes	No	No	No	Yes	No
7	Surgery 1	2017-2018	Female	76	White:British		Former Smoker	Yes	1	162.5	66.7	25.2592	120	60	No	No	No	No	No	No	No	No	No	No	No	No	0	3	1	No	No	No	No	No	No	No	No	No		No		No	No	No	No	No	No	No	No
12	Surgery 1	2018-2019	Female	65	White:British		Former Smoker	Yes	8	170.2	73	25.2002	116	64	No	No	No	No	No	No	No	No	No	No	No	No	0	2	2	No	No	No	No	No	Yes	No	No	No		No		No	No	No	No	No	No	No	No
16	Surgery 1	2018-2019	Male	68	White:British		Former Smoker	Yes	20	177.8	120.7	38.1807	132	77	Yes	No	No	No	No	Yes	Yes	No	No	No	No	No	2	3	3	No	No	No	No	Yes	Yes	No	No	No		Yes	Warfarin	No	No	No	No	No	No	No	No
23	Surgery 1	2018-2019	Female	71	White:British		Former Smoker	Yes	1	165	74.4	27.3278	134	70	Yes	No	No	No	Yes	No	No	No	No	No	No	No	2	5	2	No	No	No	No	Yes	Yes	No	No	Yes	Clopidogrel	No		No	No	No	No	No	No	Yes	No
26	Surgery 1	2017-2018	Male	67	Other	White American	Smoker	Yes	15	175	81.6	26.6449	122	64	No	Yes	No	No	No	No	No	No	No	No	No	Yes	2	2	2	No	No	No	No	No	Yes	No	No	No		No		No	No	No	No	Yes	No	No	No
28	Surgery 1	2018-2019	Male	74	White:British		Smoker	Yes	2	177	140.2	44.7509	130	72	No	Yes	No	No	No	No	No	No	No	No	No	No	1	2	1	Yes	No	No	No	No	Yes	No	No	No		No		No	No	No	No	Yes	Yes	No	No
37	Surgery 1	2017-2018	Male	71	White:British		Former Smoker	Yes	10	167.5	76.2	27.1597	121	62	Yes	No	No	No	No	Yes	No	No	No	No	No	No	2	3	3	No	No	Yes	Yes	Yes	Yes	No	No	Yes	Aspirin	No		No	No	No	No	No	No	No	No
47	Surgery 1	2017-2018	Female	65	White:British		Former Smoker	No	999	177.5	81.6	25.8996	128	74	Yes	No	No	No	No	No	No	No	No	No	No	No	1	3	2	Yes	No	No	No	No	Yes	No	No	Yes	Aspirin	No		No	No	No	No	No	No	Yes	No
52	Surgery 1	2017-2018	Male	80	White:British		Former Smoker	Yes	20	172.5	82.6	27.7589	120	70	No	No	No	No	No	No	No	No	No	No	Yes	No	1	2	2	No	No	No	No	No	No	No	No	No		No		No	No	Yes	No	No	No	No	No
56	Surgery 1	2018-2019	Male	79	White:British		Former Smoker	Yes	4	180	85	26.2346	135	65	Yes	No	No	No	Yes	No	No	No	No	No	Yes	Yes	4	5	2	No	No	Yes	No	No	Yes	No	No	Yes	Clopidogrel	No		No	No	No	No	No	No	No	No
57	Surgery 1	2018-2019	Male	73	White:British		Former Smoker	Yes	14	185.4	82.6	24.0304	119	83	Yes	No	No	No	No	No	No	No	No	No	Yes	No	2	3	2	No	No	Yes	No	Yes	Yes	No	No	No		No		No	No	No	No	No	No	No	No
61	Surgery 1	2017-2018	Male	82	White:British		Former Smoker	Yes	14	173.8	88.9	29.4308	130	80	Yes	No	No	No	No	No	Yes	No	No	No	No	No	1	3	4	Yes	No	No	No	No	Yes	No	No	No		Yes	Apixaban	No	No	No	No	No	No	No	No
70	Surgery 2	2017-2018	Female	68	White:British		Former Smoker	Yes	20	162.5	69.9	26.471	140	70	Yes	No	No	No	No	No	No	No	No	No	No	No	1	3	3	No	No	No	No	Yes	Yes	No	No	No		No		No	No	No	No	No	No	No	No
72	Surgery 1	2018-2019	Female	81	White:British		Former Smoker	Yes	6	165.1	64.4	23.6261	136	82	No	No	No	No	No	No	No	No	No	No	No	No	0	3	1	No	No	Yes	No	No	Yes	No	Yes	No		No		No	No	No	No	No	No	No	No
77	Surgery 1	2018-2019	Female	72	White:British		Former Smoker	Yes	14	175	80	26.1224	133	81	Yes	No	No	No	No	No	No	No	No	No	No	No	1	3	2	No	No	No	No	Yes	Yes	No	No	No		No		No	No	No	No	No	No	No	No
82	Surgery 3	2017-2018	Male	82	White:British		Former Smoker	No	999	183	95.3	28.4571	125	70	No	Yes	No	No	No	Yes	Yes	No	No	No	Yes	No	3	6	2	Yes	No	No	Yes	Yes	Yes	Yes	No	No		Yes	Dabigatran	No	No	No	No	No	No	No	No
83	Surgery 1	2018-2019	Female	84	White:British		Former Smoker	Yes	10	160	60.3	23.5547	126	70	Yes	No	No	No	No	No	No	No	No	No	Yes	No	2	4	2	Yes	No	No	No	Yes	Yes	No	Yes	No		No		No	No	No	No	No	No	No	No
87	Surgery 1	2017-2018	Female	71	White:Irish		Former Smoker	Yes	2	155	54.9	22.8512	110	62	Yes	No	No	No	No	No	No	No	No	No	No	No	1	3	1	No	No	No	No	No	No	No	Yes	No		No		No	No	No	No	No	No	No	No
89	Surgery 1	2018-2019	Male	70	White:British		Former Smoker	Yes	9	175	86	28.0816	110	60	Yes	No	No	No	No	No	No	No	No	No	No	No	1	2	2	Yes	No	No	No	Yes	Yes	No	No	No		No		No	No	Yes	No	No	No	No	No
90	Surgery 1	2018-2019	Female	72	White:British		Former Smoker	Yes	1	160	63.5	24.8047	140	88	Yes	No	No	No	No	No	No	No	No	No	No	No	1	3	1	No	No	Yes	No	Yes	No	No	No	No		No		No	No	No	No	No	No	Yes	No
96	Surgery 1	2018-2019	Male	71	Other	White Other	Former Smoker	Yes	25	171	101	34.5405	115	79	Yes	Yes	No	No	No	No	No	No	No	Yes	No	No	3	3	2	No	No	No	No	Yes	No	No	No	No		No		No	No	No	No	Yes	No	No	No
100	Surgery 1	2018-2019	Female	72	White:British		Former Smoker	Yes	2	162.6	66.7	25.2281	134	82	Yes	No	No	No	No	No	No	No	No	No	No	No	1	3	1	No	No	No	No	Yes	No	No	No	No		No		No	No	No	No	No	No	No	No
103	Surgery 1	2018-2019	Male	70	White:British		Former Smoker	Yes	2	172	106.5	35.9992	132	72	Yes	Yes	No	No	No	No	No	No	No	No	No	No	2	3	2	No	No	Yes	No	No	Yes	No	No	Yes	Aspirin	No		No	No	Yes	No	Yes	Yes	Yes	No
104	Surgery 1	2018-2019	Male	73	White:British		Former Smoker	Yes	1	172.7	101.6	34.0651	142	68	No	No	No	No	No	No	No	No	No	No	No	Yes	1	1	2	No	No	No	No	No	Yes	No	No	Yes	Aspirin	No		No	No	No	No	No	No	No	No
106	Surgery 1	2018-2019	Male	74	White:British		Former Smoker	Yes	10	180.3	73	22.4559	125	79	No	No	No	No	No	No	No	No	No	No	Yes	No	1	1	2	No	No	No	No	No	Yes	No	No	No		No		No	No	No	No	No	No	No	No
122	Surgery 1	2018-2019	Female	69	White:British		Former Smoker	Yes	15	163	62	23.3355	120	74	No	No	No	No	No	No	No	No	No	No	No	No	0	2	2	No	No	No	No	No	Yes	No	No	No		No		No	No	No	No	No	No	No	No
129	Surgery 1	2018-2019	Female	71	White:British		Former Smoker	Yes	5	171.5	63.5	21.5896	130	70	No	No	No	No	No	No	No	No	No	No	No	No	0	2	1	No	No	No	No	No	No	No	No	No		No		No	No	No	No	No	No	No	No
131	Surgery 1	2018-2019	Female	80	White:British		Former Smoker	No	999	157.5	58	23.3812	128	66	No	No	No	No	No	No	No	No	No	No	No	No	0	3	1	No	No	No	No	No	No	No	No	No		No		No	No	No	No	No	No	No	Yes
134	Surgery 1	2018-2019	Female	66	White:British		Former Smoker	No	999	152.4	79	34.014	122	80	No	Yes	No	No	No	No	No	No	No	No	No	No	1	3	1	No	No	No	Yes	Yes	Yes	No	No	No		No		No	No	No	No	Yes	No	No	No
135	Surgery 1	2017-2018	Female	67	White:British		Former Smoker	No	999	167.5	63	22.4549	112	80	No	No	No	No	No	No	No	No	No	Yes	No	No	1	2	1	No	No	No	No	No	No	No	No	No		No		Yes	No	No	No	No	No	Yes	No
140	Surgery 1	2018-2019	Female	78	White:British		Former Smoker	Yes	1	157.5	47.6	19.1887	145	75	No	No	No	No	No	No	No	No	No	No	Yes	No	1	3	1	No	No	No	No	No	Yes	No	No	No		No		No	No	No	No	No	No	No	No
143	Surgery 1	2018-2019	Male	73	White:British		Former Smoker	Yes	2	182.9	111.1	33.2114	110	70	No	Yes	No	No	Yes	No	Yes	No	No	No	No	Yes	3	4	3	No	No	Yes	Yes	No	Yes	No	Yes	No		Yes	Warfarin	No	No	No	No	Yes	No	No	No
148	Surgery 1	2018-2019	Female	85	White:British		Former Smoker	Yes	6	153.5	69	29.2841	138	74	Yes	No	No	No	No	No	No	No	No	No	Yes	No	2	4	1	No	No	Yes	No	No	Yes	No	Yes	No		No		No	No	No	No	No	No	No	No
161	Surgery 1	2017-2018	Female	74	White:British		Former Smoker	Yes	2	154	66	27.8293	140	86	No	Yes	No	No	No	Yes	No	No	No	No	Yes	No	3	4	2	No	No	No	No	No	No	No	No	Yes	Aspirin	No		No	No	No	No	No	No	No	No
171	Surgery 1	2018-2019	Female	85	White:British		Former Smoker	No	999	157.5	69.9	28.1784	142	86	Yes	Yes	No	No	No	No	Yes	No	No	Yes	Yes	No	4	6	2	No	No	Yes	Yes	Yes	Yes	No	No	No		Yes	Apixaban	Yes	No	No	No	No	No	Yes	No
183	Surgery 1	2018-2019	Female	69	White:British		Former Smoker	Yes	28	157	75	30.4272	154	86	Yes	No	No	No	No	No	No	No	No	No	No	No	1	3	2	No	No	No	No	No	No	No	Yes	No		No		No	No	No	No	No	No	No	No
202	Surgery 1	2017-2018	Female	78	White:British		Former Smoker	No	999	153	63.2	26.9982	158	84	No	Yes	No	No	No	No	No	No	No	No	Yes	No	2	4	1	No	No	No	No	No	Yes	No	No	No		No		No	No	No	No	Yes	Yes	Yes	No
205	Surgery 1	2017-2018	Female	66	White:British		Former Smoker	Yes	10	172.5	66.7	22.4155	120	72	No	No	No	No	No	No	No	No	No	No	No	No	0	2	2	No	No	No	No	No	No	No	No	No		No		No	No	No	No	No	No	No	No
208	Surgery 1	2017-2018	Female	70	White:British		Former Smoker	No	999	155	104.8	43.6212	110	75	No	No	No	No	No	No	No	No	No	Yes	Yes	No	2	2	1	No	No	No	No	No	No	No	No	No		No		No	No	No	No	No	No	No	No
210	Surgery 1	2018-2019	Male	74	White:British		Former Smoker	Yes	4	175.3	68.2	22.1932	120	70	No	No	No	No	No	No	No	No	No	No	No	No	0	1	1	No	No	No	No	No	Yes	No	No	No		No		No	No	Yes	No	No	No	No	No
229	Surgery 1	2017-2018	Male	83	White:British		Former Smoker	No	999	180	111	34.2593	143	83	Yes	No	No	No	No	No	Yes	No	Yes	No	No	No	2	3	2	No	No	Yes	Yes	No	Yes	No	Yes	No		Yes	Warfarin	No	No	No	No	No	No	No	No
234	Surgery 1	2018-2019	Female	72	White:British		Former Smoker	Yes	7	172.7	60.3	20.2177	120	60	No	No	No	No	No	Yes	No	No	No	No	No	No	1	3	2	No	No	Yes	Yes	No	Yes	No	No	Yes	Aspirin	No		No	No	No	No	No	No	Yes	No
235	Surgery 1	2017-2018	Female	70	White:British		Former Smoker	No	999	170	71.9	24.8789	110	60	No	No	No	No	No	No	No	No	No	No	No	No	0	2	1	No	No	No	Yes	No	Yes	No	No	No		No		No	No	No	No	No	No	Yes	No
237	Surgery 1	2018-2019	Female	81	White:British		Former Smoker	Yes	2	162.6	50.8	19.2142	150	68	No	No	No	No	No	No	No	No	No	Yes	Yes	No	2	3	2	No	No	No	No	No	Yes	No	No	No		No		Yes	No	No	No	No	No	No	No
238	Surgery 1	2017-2018	Male	74	White:British		Former Smoker	Yes	2	175	73	23.8367	126	62	No	No	No	No	No	No	No	No	No	No	No	No	0	1	2	No	No	No	No	No	No	No	No	No		No		No	No	No	No	No	No	No	No
244	Surgery 1	2018-2019	Female	67	White:British		Former Smoker	Yes	15	156	74	30.4076	135	60	Yes	No	No	No	No	No	No	No	No	Yes	No	No	2	3	2	No	No	No	No	No	Yes	No	Yes	No		No		Yes	No	Yes	No	No	No	No	No
248	Surgery 1	2017-2018	Female	66	White:British		Former Smoker	Yes	5	163.8	84	31.3077	142	74	No	No	No	No	No	No	No	No	No	No	No	No	0	2	1	No	No	No	No	No	No	No	No	No		No		No	No	No	No	No	No	No	No
250	Surgery 1	2017-2018	Male	79	White:British		Former Smoker	Yes	1	177.5	80	25.3918	140	90	Yes	No	No	No	No	No	No	No	No	No	Yes	No	2	3	1	Yes	No	No	No	No	Yes	No	No	No		No		No	No	No	No	No	No	No	No
263	Surgery 1	2017-2018	Female	68	Other	White Dutch	Former Smoker	Yes	8	177.5	75	23.8048	999	999	No	No	No	No	No	No	No	No	No	No	No	No	0	1	2	No	No	No	No	No	No	No	No	No		No		No	No	No	No	No	No	No	No
266	Surgery 1	2017-2018	Male	72	White:British		Former Smoker	Yes	18	170	82.6	28.5813	149	80	Yes	No	No	No	No	No	No	No	No	No	No	Yes	2	2	2	Yes	No	No	No	Yes	Yes	No	No	No		No		No	No	No	No	No	No	No	No
271	Surgery 1	2017-2018	Male	72	White:British		Former Smoker	No	999	180	72	22.2222	152	80	No	No	No	No	No	No	No	No	No	No	No	No	0	1	1	No	No	No	No	No	No	No	No	No		No		No	No	No	No	No	No	No	No
275	Surgery 1	2018-2019	Male	86	White:British		Former Smoker	Yes	15	175.3	87.3	28.4086	124	70	No	No	No	No	No	No	Yes	No	No	No	Yes	No	1	2	3	No	No	No	Yes	No	No	No	No	No		Yes	Warfarin	No	No	No	No	No	No	No	No
283	Surgery 1	2018-2019	Male	67	White:British		Former Smoker	No	999	177.8	71	22.4592	115	60	No	No	No	No	No	No	No	No	No	No	No	No	0	1	1	No	No	No	No	No	No	No	No	No		No		No	No	No	No	No	No	No	No
286	Surgery 1	2017-2018	Female	71	White:British		Former Smoker	No	999	162.5	62	23.4793	122	66	Yes	No	No	No	No	No	Yes	No	No	No	No	No	1	3	2	Yes	No	No	Yes	Yes	No	No	Yes	No		Yes	Apixaban	No	No	No	No	No	No	No	No
287	Surgery 1	2017-2018	Female	71	White:British		Former Smoker	Yes	5	162.5	70.3	26.6225	118	70	No	No	No	No	No	No	No	No	No	No	No	No	0	2	1	No	No	No	No	No	No	No	No	No		No		No	No	No	No	No	No	No	No
293	Surgery 1	2018-2019	Female	76	White:British		Smoker	Yes	21	157.5	51.3	20.6803	124	68	No	No	No	No	No	No	No	Yes	No	No	No	Yes	2	6	3	No	No	No	No	No	Yes	No	No	Yes	Aspirin	No		No	No	No	No	No	No	Yes	No
297	Surgery 1	2017-2018	Male	85	White:British		Former Smoker	Yes	10	177.5	76.2	24.1857	136	80	Yes	No	No	No	No	No	Yes	No	No	No	Yes	No	2	3	3	No	No	No	No	No	No	Yes	No	No		Yes	Dabigatran	No	No	No	No	No	No	Yes	No
303	Surgery 1	2017-2018	Female	84	White:British		Former Smoker	No	999	160	63.5	24.8047	132	72	No	No	No	No	No	Yes	No	No	No	No	Yes	No	2	4	2	No	No	No	Yes	No	Yes	No	No	Yes	Clopidogrel	No		No	No	No	No	No	No	No	Yes
308	Surgery 1	2018-2019	Male	69	White:British		Former Smoker	Yes	14	182.9	127	37.9644	120	80	Yes	Yes	No	No	No	No	Yes	No	No	No	No	No	2	3	3	Yes	Yes	No	No	Yes	Yes	No	Yes	No		Yes	Warfarin	No	No	No	No	Yes	No	No	No
309	Surgery 1	2018-2019	Female	66	White:British		Former Smoker	Yes	4	167.6	73	25.9881	140	75	Yes	No	No	No	No	No	No	No	No	No	No	No	1	3	1	Yes	No	No	No	No	No	No	No	No		No		No	No	No	No	No	No	No	No
310	Surgery 1	2018-2019	Female	75	White:British		Smoker	No	999	162.6	65.3	24.6986	140	64	Yes	No	No	No	No	No	No	No	No	No	No	Yes	2	4	2	Yes	No	No	No	Yes	Yes	No	No	Yes	Aspirin	No		No	No	No	No	No	No	No	No
312	Surgery 1	2017-2018	Female	76	White:British		Former Smoker	No	999	152.5	70.8	30.4434	134	61	Yes	Yes	No	No	No	No	No	No	No	No	No	No	2	5	1	Yes	No	No	No	Yes	Yes	No	No	No		No		No	No	No	No	Yes	No	No	No
318	Surgery 3	2017-2018	Female	82	White:British		Former Smoker	No	999	162.6	78	29.5021	150	82	Yes	No	No	No	No	No	Yes	No	No	No	No	No	1	4	2	No	No	No	Yes	Yes	No	Yes	Yes	No		Yes	Rivaroxaban	No	No	No	No	No	No	No	No
320	Surgery 4	2017-2018	Female	82	White:British		Former Smoker	No	999	162	75	28.578	158	88	Yes	No	No	No	No	No	Yes	No	No	No	No	No	1	4	3	Yes	No	No	Yes	No	Yes	No	Yes	No		Yes	Apixaban	No	No	No	No	No	No	Yes	No
326	Surgery 1	2017-2018	Female	75	White:British		Former Smoker	Yes	2	165.5	52	18.9849	120	80	No	No	No	No	No	No	No	No	No	No	No	No	0	3	1	No	No	No	No	No	No	No	No	No		No		No	No	No	No	No	No	Yes	No
332	Surgery 1	2018-2019	Female	71	White:British		Former Smoker	Yes	20	167.6	81.6	29.0497	197	115	Yes	No	No	No	No	No	No	No	No	No	No	No	1	3	3	No	No	Yes	Yes	No	No	No	No	No		No		No	No	Yes	No	No	No	Yes	No
347	Surgery 1	2017-2018	Female	70	White:British		Former Smoker	Yes	14	175	76.2	24.8816	120	70	No	No	No	No	No	No	No	No	No	No	No	No	0	2	2	No	No	No	No	No	No	No	No	No		No		No	No	No	No	No	No	No	No
349	Surgery 1	2018-2019	Male	81	White:British		Former Smoker	Yes	10	167.6	66.7	23.7453	120	80	No	No	No	No	No	No	No	Yes	No	No	No	No	1	4	3	No	No	No	No	No	No	No	No	Yes	Aspirin	No		No	No	No	No	No	No	No	No
350	Surgery 1	2018-2019	Female	83	White:British		Former Smoker	Yes	3	172.7	75.7	25.3811	138	72	Yes	No	No	No	No	No	No	No	No	No	No	No	1	4	2	No	No	No	No	Yes	Yes	No	No	Yes	Aspirin	No		No	No	No	No	No	No	Yes	No
351	Surgery 1	2018-2019	Male	93	White:British		Former Smoker	Yes	1	163	60.8	22.8838	120	70	No	No	No	No	No	No	Yes	No	No	No	No	No	0	2	2	No	No	No	No	No	No	Yes	No	No		Yes	Warfarin	No	No	No	No	No	No	Yes	No
360	Surgery 1	2017-2018	Male	68	White:British		Former Smoker	No	999	172.5	63.5	21.3401	178	84	No	No	No	No	No	No	No	No	No	No	No	No	0	2	1	No	No	No	No	No	No	No	No	No		No		No	No	No	No	No	No	No	No
366	Surgery 2	2017-2018	Male	73	White:British		Former Smoker	Yes	8	177.5	76.2	24.1857	154	92	Yes	Yes	No	No	Yes	No	Yes	No	No	No	No	No	3	5	4	Yes	No	No	No	No	No	No	No	No		Yes	Apixaban	No	No	No	No	No	No	Yes	No
372	Surgery 1	2017-2018	Male	72	White:British		Former Smoker	Yes	4	162.5	70.8	26.8118	130	70	No	Yes	No	No	No	No	No	No	No	No	No	No	1	2	1	Yes	No	No	No	Yes	Yes	No	No	No		No		No	No	No	No	No	No	No	No
374	Surgery 1	2017-2018	Male	67	White:British		Smoker	Yes	10	178.8	69.9	21.8646	140	70	No	No	No	No	No	No	No	No	No	No	No	No	0	1	2	No	No	No	No	No	Yes	No	No	No		No		No	No	No	No	No	No	No	No
375	Surgery 1	2017-2018	Female	78	White:British		Former Smoker	No	999	999	999	999	134	62	Yes	No	No	No	No	No	No	No	No	No	No	No	1	4	2	No	No	Yes	No	Yes	No	No	No	No		No		No	No	No	No	No	No	No	No
378	Surgery 4	2017-2018	Female	73	White:British		Former Smoker	No	999	162.5	92	34.8402	120	64	Yes	Yes	No	No	No	No	Yes	No	Yes	No	Yes	No	4	5	2	No	No	Yes	Yes	Yes	No	Yes	Yes	No		Yes	Warfarin	No	No	No	No	Yes	No	Yes	No
384	Surgery 1	2017-2018	Female	67	White:British		Former Smoker	Yes	2	170	999	999	126	84	No	No	No	No	No	No	No	No	No	No	No	No	0	2	1	No	No	No	Yes	No	No	No	No	No		No		No	No	No	No	No	No	No	No
393	Surgery 1	2017-2018	Female	65	White:British		Former Smoker	Yes	35	159	66	26.1066	135	74	No	No	No	No	No	No	No	No	No	No	No	No	0	2	2	No	No	No	No	No	No	No	No	No		No		No	No	No	No	No	No	No	No
397	Surgery 4	2017-2018	Male	77	White:British		Former Smoker	Yes	3	165	78.5	28.8338	128	87	Yes	No	No	No	No	No	Yes	No	No	Yes	Yes	No	3	5	3	Yes	No	No	Yes	Yes	Yes	No	Yes	No		Yes	Rivaroxaban	Yes	No	No	No	No	No	No	No
398	Surgery 1	2018-2019	Female	83	White:British		Former Smoker	No	999	167.6	999	999	136	71	No	No	No	No	No	No	No	No	No	No	Yes	No	1	3	1	No	No	No	No	No	No	No	No	No		No		No	No	No	No	No	No	No	No
402	Surgery 1	2018-2019	Female	70	White:British		Former Smoker	Yes	2	157.5	70.8	28.5412	124	80	Yes	No	No	No	No	No	No	No	No	No	No	No	1	3	1	Yes	No	No	No	No	No	No	Yes	No		No		No	No	No	No	No	No	Yes	No
420	Surgery 1	2018-2019	Male	73	White:British		Former Smoker	Yes	3	181.6	96.2	29.1705	110	68	Yes	No	No	No	No	No	No	No	No	Yes	No	No	2	2	1	No	No	No	No	Yes	No	No	No	No		No		Yes	No	No	No	No	No	No	No
426	Surgery 1	2017-2018	Male	76	White:British		Former Smoker	Yes	15	178	69	21.7776	138	72	Yes	No	No	No	No	No	No	No	No	No	No	No	1	3	2	Yes	No	No	No	Yes	No	No	No	No		No		No	No	No	No	No	No	No	No
442	Surgery 1	2018-2019	Male	79	White:British		Former Smoker	No	999	162.6	83.5	31.5824	106	64	Yes	No	No	No	No	Yes	No	No	No	No	Yes	No	3	3	2	No	No	Yes	Yes	No	Yes	No	No	Yes	Aspirin	No		No	No	No	No	No	No	Yes	No
444	Surgery 1	2018-2019	Male	80	White:British		Former Smoker	No	999	171.5	80	27.1996	118	60	No	Yes	No	No	No	No	No	No	No	No	No	No	1	3	2	Yes	No	No	No	No	Yes	No	No	Yes	Aspirin	No		No	No	No	No	No	No	Yes	No
446	Surgery 1	2018-2019	Male	82	White:British		Former Smoker	Yes	22	182.9	69.9	20.8954	144	74	Yes	Yes	No	No	No	No	No	No	No	No	Yes	No	3	4	2	No	No	Yes	No	Yes	No	No	No	No		No		No	No	No	No	Yes	No	No	No
449	Surgery 1	2018-2019	Male	68	White:British		Former Smoker	Yes	7	172.7	78.5	26.3199	130	80	No	No	No	No	No	No	No	No	No	No	No	Yes	1	1	1	No	No	No	No	No	No	No	No	No		No		No	No	No	No	No	No	No	No
463	Surgery 1	2018-2019	Female	85	White:British		Former Smoker	No	999	999	82.6	999	142	72	Yes	No	No	No	No	No	No	No	No	No	Yes	No	2	4	2	No	No	Yes	No	No	No	No	No	Yes	Aspirin	No		No	No	Yes	No	No	No	No	No
467	Surgery 1	2018-2019	Female	69	White:British		Former Smoker	No	999	152.4	69.9	30.0959	130	84	Yes	No	No	No	No	No	No	No	No	No	Yes	No	2	3	1	Yes	No	No	No	Yes	Yes	No	No	No		No		No	No	No	No	No	No	No	No
479	Surgery 1	2017-2018	Male	79	White:British		Former Smoker	Yes	1	171	80	27.3588	115	60	No	Yes	No	No	No	No	No	No	No	No	No	No	1	3	2	Yes	No	No	No	No	Yes	No	No	Yes	Aspirin	No		No	No	No	No	No	No	Yes	No
480	Surgery 1	2017-2018	Female	76	White:British		Smoker	No	999	165	82.6	30.3398	140	80	Yes	No	No	No	No	No	No	No	No	Yes	No	No	2	4	1	No	No	No	No	No	No	No	No	No		No		Yes	No	No	No	No	No	No	No
485	Surgery 1	2018-2019	Male	86	White:British		Former Smoker	Yes	14	165	102.2	37.539	128	70	No	No	No	No	No	Yes	No	No	No	No	Yes	No	2	3	3	Yes	No	No	Yes	No	Yes	No	No	Yes	Aspirin	No		No	No	No	Yes	No	No	No	No
500	Surgery 1	2018-2019	Female	70	White:British		Former Smoker	Yes	3	158.8	50.8	20.1448	130	80	No	No	No	No	No	No	No	No	No	No	No	Yes	1	2	1	No	No	No	No	No	Yes	No	No	No		No		No	No	No	No	No	No	Yes	No
501	Surgery 1	2017-2018	Female	74	White:British		Former Smoker	Yes	2	155	58.4	24.308	130	84	No	No	No	No	No	No	No	No	No	No	No	No	0	2	1	No	No	No	No	No	Yes	No	No	No		No		No	No	No	No	No	No	No	No
509	Surgery 1	2018-2019	Female	80	White:British		Former Smoker	Yes	1	162.6	92.1	34.8352	116	70	Yes	Yes	No	No	No	No	No	No	No	Yes	No	No	3	5	1	Yes	No	No	No	Yes	Yes	No	No	No		No		Yes	No	No	No	No	No	No	No
516	Surgery 1	2018-2019	Female	69	White:British		Smoker	Yes	2	171	83	28.3848	128	70	Yes	No	No	No	No	No	No	No	No	No	No	No	1	3	1	No	No	Yes	No	No	Yes	No	Yes	No		No		No	No	Yes	No	No	No	Yes	No
520	Surgery 1	2018-2019	Female	78	White:British		Former Smoker	Yes	10	157	51.7	20.9745	130	84	No	No	No	No	No	No	No	No	No	No	No	No	0	3	2	No	No	No	No	No	No	No	No	No		No		No	No	No	No	No	No	No	No
522	Surgery 1	2017-2018	Male	75	White:British		Former Smoker	Yes	14	180	82.6	25.4938	140	78	Yes	No	No	No	No	No	No	Yes	No	No	No	No	2	6	3	Yes	No	No	No	No	Yes	No	No	No	Aspirin	No		No	No	No	No	No	No	No	No
524	Surgery 1	2018-2019	Female	66	White:British		Former Smoker	Yes	5	152.4	51.7	22.2598	112	84	Yes	No	No	No	No	No	No	No	No	No	No	No	1	3	1	No	No	No	No	Yes	Yes	No	No	No		No		No	No	No	No	No	No	No	No
525	Surgery 1	2017-2018	Male	70	White:British		Former Smoker	Yes	2	177.5	86.6	27.4866	124	76	No	No	No	No	No	No	No	No	No	No	No	No	0	1	1	No	No	No	No	No	Yes	No	No	No		No		No	No	No	No	No	No	Yes	No
528	Surgery 1	2018-2019	Male	72	White:British		Former Smoker	Yes	3	177.8	93	29.4184	120	94	Yes	No	No	No	No	No	No	No	No	No	No	No	1	2	1	No	No	No	No	No	No	No	No	No		No		No	No	No	No	No	No	Yes	No
535	Surgery 1	2017-2018	Female	65	White:British		Former Smoker	Yes	7	177.8	79	24.9898	114	86	No	No	No	No	No	No	No	No	No	No	No	No	0	2	1	No	No	No	No	No	No	No	No	No		No		No	No	No	No	No	No	No	No
540	Surgery 1	2018-2019	Female	73	White:British		Former Smoker	Yes	12	170.2	74.4	25.6835	162	94	No	No	No	No	No	No	No	No	No	No	No	No	0	2	2	No	No	No	No	No	No	No	No	No		No		No	No	No	No	No	No	Yes	No
541	Surgery 1	2017-2018	Female	68	White:British		Former Smoker	Yes	10	172.5	77.1	25.9105	116	67	No	No	No	No	No	No	No	No	No	No	No	No	0	2	2	No	No	No	No	No	No	No	No	No		No		No	No	No	No	No	No	No	No
544	Surgery 1	2018-2019	Male	84	White:British		Former Smoker	Yes	5	172.7	63.5	21.2907	128	70	Yes	No	No	No	No	No	No	No	No	No	Yes	No	2	3	1	Yes	No	No	No	Yes	No	No	No	No		No		No	No	No	No	No	No	No	No
549	Surgery 1	2017-2018	Female	91	White:British		Smoker	No	999	153	57.8	24.6914	104	74	Yes	Yes	No	Yes	Yes	No	Yes	No	No	Yes	Yes	No	6	8	4	No	No	No	Yes	Yes	Yes	No	No	No		Yes	Apixaban	Yes	No	No	No	No	No	No	No
550	Surgery 1	2018-2019	Male	68	White:British		Former Smoker	Yes	4	167.6	67	23.8521	112	70	No	No	No	No	No	No	No	No	No	No	No	No	0	1	1	No	No	No	No	No	No	No	No	No		No		No	No	No	No	No	No	No	No
551	Surgery 1	2018-2019	Female	72	White:British		Former Smoker	Yes	999	168.9	60.3	21.1377	124	80	Yes	No	No	No	No	No	No	No	No	No	No	No	1	3	1	Yes	No	No	No	No	No	No	No	No		No		No	No	No	No	No	No	No	No
554	Surgery 1	2018-2019	Female	73	White:British		Former Smoker	Yes	14	168	77	27.2817	120	68	No	No	No	No	No	No	No	No	No	No	No	No	0	2	2	No	No	No	No	No	Yes	No	No	No		No		No	No	No	No	No	No	No	No
558	Surgery 2	2017-2018	Female	93	White:British		Former Smoker	No	999	162.5	50.8	19.2379	132	80	Yes	No	No	No	No	No	No	No	No	Yes	No	No	2	4	1	No	No	Yes	No	No	No	No	No	No		No		Yes	No	No	No	No	No	Yes	No
577	Surgery 1	2018-2019	Female	82	White:British		Former Smoker	Yes	28	152.4	54	23.25	140	70	No	No	No	No	No	No	No	Yes	No	No	No	No	1	5	2	No	No	No	No	No	No	No	No	No		No		No	No	No	No	No	No	Yes	No
582	Surgery 1	2017-2018	Female	65	White:British		Former Smoker	Yes	999	155	76.2	31.717	105	78	No	No	No	No	No	No	No	No	No	No	No	No	0	2	0	No	No	No	No	No	No	No	No	No		No		No	No	No	No	No	No	No	No
586	Surgery 2	2017-2018	Female	70	White:British		Smoker	No	999	170	69.9	24.1869	110	72	No	No	No	No	No	No	Yes	No	No	No	No	Yes	1	2	2	No	No	No	Yes	No	No	Yes	No	No		Yes	Warfarin	No	No	No	No	No	No	Yes	No
587	Surgery 1	2017-2018	Male	80	White:British		Former Smoker	No	999	176	83.9	27.0855	126	82	No	No	No	Yes	Yes	Yes	No	No	No	No	No	No	3	5	1	No	No	No	Yes	No	No	No	No	No		No		No	No	Yes	Yes	No	No	No	No
594	Surgery 1	2017-2018	Male	71	White:British		Former Smoker	Yes	10	170	72	24.9135	110	70	No	No	No	No	No	No	No	No	No	No	No	No	0	1	2	No	No	No	No	No	No	No	No	No		No		No	No	No	No	No	No	No	No
602	Surgery 1	2017-2018	Male	74	White:British		Former Smoker	Yes	5	183	86.6	25.8592	134	80	Yes	No	No	No	No	No	No	No	No	No	No	No	1	1	1	No	No	No	No	No	Yes	No	Yes	No		No		No	No	No	No	No	No	Yes	No
[truncated: 20 more columns]
