# Supplementary material for: Opportunistic screening for atrial fibrillation by clinical pharmacists in UK general practice during the influenza vaccination season: A cross-sectional feasibility study
Source: PLoS Med. 2020 Jul 17;17(7):e1003197. doi: 10.1371/journal.pmed.1003197 (PMC7367445; doi:10.1371/journal.pmed.1003197)
Supplement: S5 Appendix — (XLSX) [file pmed.1003197.s007.xlsx]

## Sheet: Information
Data Source: Pharmacists Detecting Atrial Fibrillation (PDAF) study
Sample: Participants who completed anonymous feedback questionnaires (n = 422)
Data Input: Participant feedback questionnaires
Exported from: SPSS (v25)
De-identification of Data: Data was anonymous at the point of collection and did not require de-identification.
Missing Values: Missing data points denoted as '999' throughout the database.

## Sheet: Suppl 4 Participant feedback qu
Number	Establishment	Influenza_season	Your GP practice was part of a screening study that supports the early detection and diagnosis of atrial fibrillation. From your experience of it, how important was the screening for you?	Were you aware of this condition before you were screened?	Were you aware of any of the health risks associated with this condition, before you were screened?	How satisfied were you with the information provided before the appointment?	Did the Pharmacist clearly explain what was involved by having your pulse tested?	Did the Pharmacist clearly explain what is involved in having an ECG?	Afterwards did the Pharmacist clearly explain the results of the test to you?	How satisfied were you with the information provided after the appointment?	Please rate how well you thought the Pharmacist carried out the tests:	Did the Pharmacist make you feel at ease?	How satisfied were you with the length of the appointment?	Overall how satisfied were you with the service that you received?	If the test was offered to you again next year, would you have it done?	Was there anything you particularly LIKED about the service?	If you particularly liked something about the service please tell us what it was and what was good about this?	Was there anything that you particularly DISLIKED about the service?	If you particularly disliked something, please tell us about this.	Would you be happy to see the Pharmacist for other screening tests in the future?	What other screening tests would you like to receive from a Pharmacist?	Specifics provided for Q16	Unaware or unsure of what tests are available	Would engage in any tests offered	Hypertension	Diabetes	Cholesterol	Prostate (incl cancer)	Cervical cancer	Any cancer	Dementia/Alzheimer's	Other tests	Other tests (text)	Please add any further comments that may help us to improve this proposed AF screening strategy.	Less positive comments
1	Surgery 1	2017-2018	Very Important	Not Aware	Not Aware	Very Dissatisfied	Yes	Yes	Yes	Very Satisfied	Very Good	Yes	Very Good	Very Good	Yes	Yes	As above	No		Yes	Don't know what's available	Yes	Yes	No	No	No	No	No	No	No	No	No		None	No
2	Surgery 1	2017-2018	Important	Aware	Aware	Very Satisfied	Yes	Yes	Yes	Very Satisfied	Very Good	Yes	Very Good	Very Good	Yes	Yes	Tests done straight away	No		Yes	I don't know what tests are available	Yes	Yes	No	No	No	No	No	No	No	No	No			No
3	Surgery 1	2017-2018	Important	Aware	Not Aware	Very Satisfied	Yes	Yes	Yes	Very Satisfied	Very Good	Yes	Very Good	Very Good	Yes	Yes	Instant! No waiting around or appointments	No	Incidentally I am quite deaf & find the surgery very noisy. It was difficult to hear until I went into the final room for the procedure. Not a complaint.	Yes		No	999	999	999	999	999	999	999	999	999	999			Yes
4	Surgery 1	2017-2018	Not Important	Aware	Not Aware	Satisfied	Yes	Yes	Yes	Satisfied	999	999	999	999	999	999		999		999		No	999	999	999	999	999	999	999	999	999	999			No
5	Surgery 1	2017-2018	Very Important	Not Aware	Aware	Very Satisfied	Yes	Yes	Yes	Very Satisfied	Very Good	Yes	Very Good	Very Good	Yes	Yes	The person was very easy to talk to	No		999		No	999	999	999	999	999	999	999	999	999	999			No
6	Surgery 1	2017-2018	Very Important	Aware	Aware	Very Satisfied	Yes	Yes	Yes	Very Satisfied	Very Good	Yes	Very Good	Very Good	Yes	Yes	I like preventive medicine/testing. Good for all involved.	No		Yes	Any that are on offer	Yes	No	Yes	No	No	No	No	No	No	No	No		No further comments. All good!	No
7	Surgery 1	2017-2018	Important	Not Aware	Not Aware	Satisfied	Yes	Yes	Yes	Satisfied	Very Good	Yes	Poor	Very Good	Yes	No		No		No		No	999	999	999	999	999	999	999	999	999	999			No
8	Surgery 1	2017-2018	Important	Not Aware	Not Aware	Very Satisfied	Yes	Yes	Yes	Very Satisfied	999	999	999	999	999	999		999		Yes		No	999	999	999	999	999	999	999	999	999	999			No
9	Surgery 1	2017-2018	Very Important	Not Aware	Not Aware	Very Satisfied	Yes	Yes	Yes	Very Satisfied	Very Good	Yes	Very Good	Very Good	Yes	No		No		Yes		No	999	999	999	999	999	999	999	999	999	999			No
10	Surgery 1	2017-2018	Very Important	Aware	Aware	Satisfied	Yes	Yes	Yes	Very Satisfied	Very Good	Yes	Good	Very Good	Yes	Yes		No		Yes		No	999	999	999	999	999	999	999	999	999	999			No
11	Surgery 1	2017-2018	Important	Not Aware	Not Aware	Very Satisfied	Yes	Yes	Yes	Very Satisfied	Very Good	Yes	Good	Very Good	Yes	Yes	Very friendly	No		999		No	999	999	999	999	999	999	999	999	999	999			No
12	Surgery 1	2017-2018	999	999	999	999	999	999	999	999	Very Good	Yes	Very Good	Very Good	Yes	Yes	Made me feel at ease	999		Yes		No	999	999	999	999	999	999	999	999	999	999			No
13	Surgery 1	2017-2018	Very Important	Aware	Aware	Very Satisfied	Yes	Yes	Yes	Very Satisfied	Very Good	Yes	Very Good	Very Good	Yes	Yes	The staff made me at ease & clearly explained the process	No		Yes		No	999	999	999	999	999	999	999	999	999	999			No
14	Surgery 1	2017-2018	Very Important	Aware	Aware	Very Satisfied	Yes	Yes	Yes	Satisfied	Very Good	Yes	Good	Very Good	Yes	No	He was very polite and gave full information about the test	No		Yes		No	999	999	999	999	999	999	999	999	999	999			No
15	Surgery 1	2017-2018	Very Important	Not Aware	Not Aware	Very Satisfied	Yes	Yes	Yes	Very Satisfied	Very Good	Yes	Very Good	Very Good	Yes	No		No		Yes		No	999	999	999	999	999	999	999	999	999	999			No
16	Surgery 1	2017-2018	Very Important	Not Aware	Not Aware	Very Satisfied	Yes	Yes	Yes	Very Satisfied	Very Good	Yes	Very Good	Very Good	Yes	No		No		Yes		No	999	999	999	999	999	999	999	999	999	999			No
17	Surgery 1	2017-2018	Very Important	Not Aware	Not Aware	Satisfied	Yes	Yes	Yes	Very Satisfied	Very Good	Yes	Very Good	Very Good	Yes	Yes	It did take long so with flu jab was about 10-15 out of my busy day. Thanm you.	No		Yes	Only health checks or always welcome to prevent illness anybody not just my own.	Yes	No	Yes	No	No	No	No	No	No	No	No		Very good	Yes
18	Surgery 1	2017-2018	Very Important	Not Aware	Not Aware	Very Satisfied	Yes	Yes	Yes	Very Satisfied	Very Good	Yes	Very Good	Very Good	Yes	Yes	Very informative, good idea to be checked.	No		Yes	Blood pressure	Yes	No	No	Yes	No	No	No	No	No	No	No			No
19	Surgery 1	2017-2018	Important	Not Aware	Not Aware	Satisfied	Yes	Yes	Yes	Very Satisfied	Very Good	Yes	Good	Good	Yes	999	Very helpful & informative. Very good idea.	No		Yes		No	999	999	999	999	999	999	999	999	999	999			No
20	Surgery 1	2017-2018	Very Important	Not Aware	Not Aware	Very Satisfied	Yes	Yes	Yes	Very Satisfied	Very Good	Yes	Very Good	Very Good	Yes	No		No		No		No	999	999	999	999	999	999	999	999	999	999			No
21	Surgery 1	2017-2018	Very Important	Not Aware	Not Aware	Very Satisfied	Yes	Yes	Yes	Very Satisfied	Very Good	Yes	Very Good	Very Good	Yes	No		No		Yes		No	999	999	999	999	999	999	999	999	999	999			No
22	Surgery 1	2017-2018	Important	Not Aware	Not Aware	Very Satisfied	Yes	Yes	Yes	Very Satisfied	Very Good	Yes	Very Good	Very Good	Yes	No		No		999		No	999	999	999	999	999	999	999	999	999	999			No
23	Surgery 1	2017-2018	Very Important	Not Aware	Aware	Satisfied	Yes	Yes	Yes	Very Satisfied	Very Good	Yes	Very Good	Very Good	Yes	Yes	Friendly/efficient approach	No		Yes		No	999	999	999	999	999	999	999	999	999	999		N/A	No
24	Surgery 1	2017-2018	Very Important	Aware	Aware	Very Satisfied	Yes	Yes	Yes	Very Satisfied	Very Good	Yes	Very Good	Very Good	Yes	Yes	Everything was very well explained in a way I could understand & feel comfortable about	No		Yes	Anything appropriate for a woman aged 13	Yes	No	Yes	No	No	No	No	No	No	No	No			No
25	Surgery 1	2017-2018	Not Important	Aware	Aware	Satisfied	Yes	Yes	Yes	Very Satisfied	Very Good	Yes	Very Good	Very Good	Yes	Yes	I was glad to be able to help with medical research in some way	No		Yes	Any where extra data gained from my being screened would help research	Yes	No	Yes	No	No	No	No	No	No	No	No			No
26	Surgery 1	2017-2018	Very Important	Not Aware	Aware	Very Satisfied	Yes	Yes	Yes	Satisfied	Very Good	Yes	Very Good	Very Good	Yes	Yes	To let you know you are in good health	No		999	Cancer	Yes	No	No	No	No	No	No	No	Yes	No	No		It should be done once a year for over 65s	No
27	Surgery 1	2017-2018	Not Important	Not Aware	Not Aware	Dissatisfied	Yes	Yes	Yes	Very Satisfied	Very Good	Yes	Very Good	Very Good	Yes	Yes	The very pleasant pharmacist - could do with him at our pharmacy	No		Yes	Need some infor prior to visit. I was only told that it was to do with strokes. Also the text reminder said appt with Mr AF Screen and I had no idea what it was about & had to go to the surgery to find out when my phone call met with "never heard of him"	Yes	999	999	999	999	999	999	999	999	999	999			Yes
28	Surgery 1	2017-2018	Important	Aware	Aware	Dissatisfied	Yes	Yes	Yes	Satisfied	Very Good	Yes	Very Good	Very Good	Yes	999	It was at our Dr's and not out of town, as we have no car now.	999	Going back to question 4. Told I was going to have blood pressure taken etc.	Yes		No	999	999	999	999	999	999	999	999	999	999			Yes
29	Surgery 1	2017-2018	Important	Not Aware	Not Aware	Satisfied	Yes	Yes	Yes	Satisfied	Very Good	Yes	Good	Good	Yes	No		No		Yes		No	999	999	999	999	999	999	999	999	999	999			No
30	Surgery 1	2017-2018	Very Important	Aware	Aware	Very Satisfied	Yes	Yes	Yes	Very Satisfied	Very Good	Yes	999	Very Good	Yes	Yes	Relaxed atmosphere	No		Yes	Any that would result in preventative action	Yes	No	Yes	No	No	No	No	No	No	No	No			No
31	Surgery 1	2017-2018	Important	Not Aware	Not Aware	Very Satisfied	Yes	Yes	Yes	Very Satisfied	Very Good	Yes	Very Good	Very Good	Yes	Yes	Very pleasant person to deal with. Explained everything very well.	No		Yes	Any	Yes	No	Yes	No	No	No	No	No	No	No	No		Very happy with it. Not really anything to improve.	No
32	Surgery 1	2017-2018	Important	Not Aware	Not Aware	Very Satisfied	Yes	Yes	Yes	Very Satisfied	Very Good	Yes	Very Good	Very Good	Yes	Yes	Very professional. Pleased to help with anything that can improve health.	No		Yes	Any	Yes	No	Yes	No	No	No	No	No	No	No	No		Everything OK.	No
33	Surgery 1	2017-2018	Important	Not Aware	Not Aware	Very Satisfied	Yes	Yes	Yes	Very Satisfied	Very Good	Yes	Very Good	Very Good	Yes	Yes	Put at ease.	No		Yes	I have no idea what is available but would probably accept any screening tests available.	Yes	Yes	Yes	No	No	No	No	No	No	No	No			No
34	Surgery 1	2017-2018	Important	Aware	Aware	Satisfied	Yes	Yes	Yes	Satisfied	Very Good	Yes	Good	Good	999	No		No		Yes		No	999	999	999	999	999	999	999	999	999	999			No
35	Surgery 1	2017-2018	Important	Not Aware	Not Aware	Dissatisfied	Yes	Yes	Yes	Satisfied	Good	Yes	Good	Good	No	No		No		Yes		No	999	999	999	999	999	999	999	999	999	999		More information prior to appointment	Yes
36	Surgery 1	2017-2018	Not Important	Not Aware	Not Aware	Satisfied	Yes	Yes	Yes	Satisfied	Very Good	Yes	Good	Good	Yes	Yes	Useful to check my heart health with new gadget	No		Yes		No	999	999	999	999	999	999	999	999	999	999			No
37	Surgery 1	2017-2018	Not Important	Not Aware	Not Aware	Very Satisfied	Yes	Yes	Yes	Very Satisfied	Very Good	Yes	Very Good	Very Good	Yes	Yes	Friendly approach by the pharmacist and detailed explanation + open to questions.	No		Yes	Prostate	Yes	No	No	No	No	No	Yes	No	No	No	No		As far as I know, I do not have atrial fibrillation	No
38	Surgery 1	2017-2018	Very Important	Not Aware	Not Aware	Very Satisfied	Yes	Yes	Yes	Very Satisfied	Very Good	Yes	Very Good	Very Good	Yes	No		No		Yes		No	999	999	999	999	999	999	999	999	999	999			No
39	Surgery 1	2017-2018	Important	Aware	Not Aware	Very Satisfied	Yes	Yes	Yes	Very Satisfied	Very Good	Yes	Very Good	Very Good	Yes	Yes	Efficient but also pro-active	No		Yes		No	999	999	999	999	999	999	999	999	999	999			No
40	Surgery 1	2017-2018	Very Important	Aware	Aware	Very Satisfied	Yes	Yes	Yes	Very Satisfied	Very Good	Yes	Very Good	Very Good	Yes	Yes	This is potentially a very worthwhile service	No		Yes		No	999	999	999	999	999	999	999	999	999	999			No
41	Surgery 1	2017-2018	Important	Aware	Not Aware	Satisfied	Yes	Yes	Yes	Satisfied	Very Good	Yes	Very Good	Very Good	Yes	Yes	Just the fact that it was offered	999		Yes	Any screening which might detect problems/illness. I wouldn't like to make an appointment with a doctor and ask to be screened for one thing or another - so it would be good if this was a service offered by pharmacists.	Yes	No	Yes	No	No	No	No	No	No	No	No			No
42	Surgery 1	2017-2018	Very Important	Aware	Aware	Very Satisfied	Yes	Yes	Yes	Very Satisfied	Very Good	Yes	Very Good	Very Good	Yes	Yes	It's great to screen for AF	No		Yes	Blood pressure, sugar, SATs	Yes	No	No	Yes	Yes	No	No	No	No	No	Yes	Oxygen saturations		No
43	Surgery 1	2017-2018	Not Important	Not Aware	Not Aware	Satisfied	Yes	Yes	Yes	Satisfied	Good	Yes	Good	Good	Yes	No		No		Yes		No	999	999	999	999	999	999	999	999	999	999			No
44	Surgery 4	2017-2018	Important	Aware	Aware	Very Satisfied	Yes	Yes	Yes	Very Satisfied	Very Good	Yes	Very Good	Very Good	Yes	No		No		Yes		No	999	999	999	999	999	999	999	999	999	999			No
45	Surgery 4	2017-2018	Very Important	Not Aware	Aware	Very Satisfied	Yes	Yes	Yes	Satisfied	Very Good	Yes	Good	Very Good	Yes	999	Quick and straightforward. Easy.	999		Yes		No	999	999	999	999	999	999	999	999	999	999			No
46	Surgery 4	2017-2018	Very Important	Not Aware	Not Aware	Very Satisfied	Yes	Yes	Yes	Very Satisfied	Very Good	Yes	Very Good	Very Good	Yes	No		No		Yes	None at all. Thanks.	Yes	999	999	999	999	999	999	999	999	999	999			No
47	Surgery 4	2017-2018	Very Important	Not Aware	Not Aware	Satisfied	Yes	No	Yes	Very Satisfied	Very Good	Yes	Good	Very Good	Yes	Yes	Done with caring and efficiently	No		Yes		No	999	999	999	999	999	999	999	999	999	999			No
48	Surgery 4	2017-2018	Important	Aware	Aware	Very Satisfied	Yes	Yes	Yes	Very Satisfied	Very Good	Yes	Very Good	Very Good	Yes	Yes	Relaxed atmosphere	No		Yes		No	999	999	999	999	999	999	999	999	999	999			No
49	Surgery 4	2017-2018	Very Important	Not Aware	Not Aware	Very Dissatisfied	Yes	Yes	Yes	Very Satisfied	Very Good	Yes	Very Good	Very Good	Yes	999	Kind	No		Yes		No	999	999	999	999	999	999	999	999	999	999			No
50	Surgery 4	2017-2018	Very Important	Aware	Aware	Very Satisfied	Yes	Yes	Yes	Very Satisfied	Very Good	Yes	Very Good	Very Good	Yes	Yes	Very well organised	999		Yes		No	999	999	999	999	999	999	999	999	999	999			No
51	Surgery 4	2017-2018	Very Important	Not Aware	Not Aware	Very Satisfied	Yes	Yes	Yes	Very Satisfied	Very Good	Yes	Very Good	Very Good	Yes	Yes	Very satisfied	No		Yes		No	999	999	999	999	999	999	999	999	999	999			No
52	Surgery 4	2017-2018	Not Important	Not Aware	Not Aware	Very Satisfied	Yes	Yes	Yes	Very Satisfied	Very Good	Yes	Very Good	Very Good	Yes	999		999		999		No	999	999	999	999	999	999	999	999	999	999			No
53	Surgery 4	2017-2018	Very Important	Not Aware	Aware	Satisfied	Yes	Yes	Yes	Very Satisfied	Very Good	Yes	Very Good	Very Good	Yes	Yes	I was made to feel at ease	999		Yes		No	999	999	999	999	999	999	999	999	999	999			No
54	Surgery 2	2017-2018	Important	Aware	Aware	Very Satisfied	Yes	Yes	Yes	Very Satisfied	Very Good	Yes	Very Good	Very Good	Yes	Yes	A free exchange of information	No		Yes		No	999	999	999	999	999	999	999	999	999	999			No
55	Surgery 2	2017-2018	Important	Not Aware	Aware	Very Satisfied	Yes	Yes	Yes	Very Satisfied	Very Good	Yes	Very Good	Very Good	Yes	Yes	Good information to know	No		Yes		No	999	999	999	999	999	999	999	999	999	999			No
56	Surgery 2	2017-2018	Very Important	Aware	Aware	Satisfied	Yes	Yes	Yes	Very Satisfied	Very Good	Yes	Good	Very Good	Yes	Yes	Good explanation from pharmacist	No		Yes		No	999	999	999	999	999	999	999	999	999	999			No
57	Surgery 2	2017-2018	Very Important	Aware	Not Aware	Satisfied	Yes	Yes	Yes	Satisfied	Very Good	Yes	Good	Very Good	Yes	No		999		Yes		No	999	999	999	999	999	999	999	999	999	999			No
58	Surgery 2	2017-2018	Very Important	Not Aware	Not Aware	Very Satisfied	Yes	Yes	Yes	Very Satisfied	Very Good	Yes	Very Good	Very Good	Yes	Yes	It was re-assuring - as I seldom visit the GP - fortunately!	No		999		No	999	999	999	999	999	999	999	999	999	999			No
59	Surgery 2	2017-2018	Very Important	Not Aware	Not Aware	Very Satisfied	Yes	Yes	Yes	Very Satisfied	Very Good	Yes	Very Good	Very Good	Yes	Yes	Early diagnosis	No		Yes	Anything to detect an early diagnosis	Yes	No	Yes	No	No	No	No	No	No	No	No			No
60	Surgery 2	2017-2018	Very Important	Aware	Aware	Satisfied	Yes	Yes	Yes	Satisfied	Very Good	Yes	Good	Very Good	Yes	Yes	I think it's important to have this study & similar available.	No		Yes		No	999	999	999	999	999	999	999	999	999	999			No
61	Surgery 2	2017-2018	Very Important	Not Aware	Not Aware	Very Satisfied	Yes	Yes	Yes	Very Satisfied	Very Good	Yes	Very Good	Very Good	Yes	Yes	Relaxed	No		Yes		No	999	999	999	999	999	999	999	999	999	999			No
62	Surgery 2	2017-2018	Important	Not Aware	Not Aware	Very Satisfied	Yes	Yes	Yes	Very Satisfied	Very Good	Yes	Very Good	Very Good	Yes	999		No		Yes	Dementia/Alzheimer's	Yes	No	No	No	No	No	No	No	No	Yes	No			No
63	Surgery 2	2017-2018	Very Important	Aware	Aware	Satisfied	Yes	Yes	Yes	Very Satisfied	Very Good	999	Good	Good	Yes	Yes		No		Yes		No	999	999	999	999	999	999	999	999	999	999			No
64	Surgery 2	2017-2018	Very Important	Aware	Aware	Satisfied	Yes	Yes	Yes	Satisfied	Very Good	Yes	Very Good	Very Good	Yes	No		No		Yes		No	999	999	999	999	999	999	999	999	999	999			No
65	Surgery 2	2017-2018	Very Important	Aware	Not Aware	Very Satisfied	Yes	Yes	Yes	Very Satisfied	Very Good	Yes	Very Good	Very Good	Yes	Yes	Quality of information. Time afforded in consultation.	No		Yes		No	999	999	999	999	999	999	999	999	999	999			No
66	Surgery 2	2017-2018	Important	Not Aware	Not Aware	Satisfied	Yes	Yes	Yes	Satisfied	Good	Yes	Good	Good	Yes	No		No		Yes		No	999	999	999	999	999	999	999	999	999	999			No
67	Surgery 2	2017-2018	Important	Aware	Aware	Very Satisfied	Yes	Yes	Yes	Very Satisfied	Very Good	Yes	Very Good	Very Good	Yes	Yes	Very quick and easy. Interested to have a check that I would not normally have. Enjoyed it!	No		Yes	Blood pressure, diabetes, cholesterol, any routine tests.	Yes	No	Yes	Yes	Yes	Yes	No	No	No	No	No			No
68	Surgery 2	2017-2018	Very Important	Not Aware	Not Aware	Very Satisfied	Yes	Yes	Yes	Very Satisfied	999	999	999	999	999	999		999		Yes		No	999	999	999	999	999	999	999	999	999	999			No
69	Surgery 2	2017-2018	Important	Aware	Aware	Very Satisfied	Yes	Yes	Yes	Very Satisfied	Very Good	Yes	Very Good	Very Good	Yes	Yes	Think it is very good idea to screen in this way as it is quick but could have a serious outcome if not detected.	999		Yes		No	999	999	999	999	999	999	999	999	999	999			No
70	Surgery 2	2017-2018	Very Important	Aware	Aware	Very Satisfied	Yes	Yes	Yes	Very Satisfied	Very Good	Yes	Very Good	Very Good	Yes	Yes	Opportunity to have health check whilst attending surgery for something else (flu jab) - very easy.	No		Yes		No	999	999	999	999	999	999	999	999	999	999			No
71	Surgery 2	2017-2018	Important	Not Aware	Not Aware	Very Satisfied	Yes	Yes	Yes	Very Satisfied	Very Good	Yes	Very Good	Very Good	Yes	No		No		Yes		No	999	999	999	999	999	999	999	999	999	999			No
72	Surgery 2	2017-2018	Important	Aware	Aware	Very Satisfied	Yes	Yes	Yes	Very Satisfied	Very Good	Yes	Very Good	Very Good	Yes	999		999		No		No	999	999	999	999	999	999	999	999	999	999			No
73	Surgery 2	2017-2018	Not Important	Aware	Aware	Very Satisfied	Yes	Yes	Yes	Very Satisfied	Very Good	Yes	Very Good	Very Good	Yes	999	Friendly service	No		Yes		No	999	999	999	999	999	999	999	999	999	999		Very good idea!	No
74	Surgery 2	2017-2018	Very Important	Aware	Aware	Very Satisfied	Yes	Yes	Yes	Very Satisfied	Very Good	Yes	Very Good	Very Good	Yes	999		No		Yes		No	999	999	999	999	999	999	999	999	999	999			No
75	Surgery 2	2017-2018	Very Important	Not Aware	Not Aware	Very Satisfied	Yes	Yes	Yes	Very Satisfied	Very Good	Yes	Very Good	Very Good	Yes	Yes	Quick + efficient	No		Yes	Any. I don't know which are available.	Yes	Yes	No	No	No	No	No	No	No	No	No			No
76	Surgery 2	2017-2018	Very Important	Not Aware	Aware	Satisfied	Yes	Yes	Yes	Satisfied	Good	Yes	Good	Good	Yes	No		No		Yes		No	999	999	999	999	999	999	999	999	999	999			No
77	Surgery 2	2017-2018	Very Important	Aware	Not Aware	Very Satisfied	Yes	Yes	Yes	Very Satisfied	Very Good	Yes	Very Good	Very Good	Yes	No		No		Yes		No	999	999	999	999	999	999	999	999	999	999			No
78	Surgery 2	2017-2018	Very Important	Aware	Aware	Very Satisfied	Yes	Yes	Yes	Very Satisfied	Very Good	Yes	Very Good	Very Good	Yes	Yes	I was pleased to have been offered this service. I was put at ease and everything was explained to be very clearly.	No		Yes		No	999	999	999	999	999	999	999	999	999	999			No
79	Surgery 2	2017-2018	Important	Aware	Not Aware	Very Satisfied	Yes	Yes	Yes	Very Satisfied	Very Good	Yes	Good	Very Good	Yes	No		No		Yes		No	999	999	999	999	999	999	999	999	999	999			No
80	Surgery 2	2017-2018	Important	Not Aware	Not Aware	Very Satisfied	Yes	Yes	Yes	Very Satisfied	Very Good	Yes	Very Good	Very Good	Yes	Yes	The pharmacist made me feel very relaxed.	No		Yes		No	999	999	999	999	999	999	999	999	999	999			No
81	Surgery 2	2017-2018	Very Important	Not Aware	Not Aware	Satisfied	Yes	Yes	Yes	Satisfied	Good	Yes	Very Good	Very Good	Yes	Yes	It took place at my GP surgery. Local is always a better venue.	No		Yes	Not sure.	Yes	Yes	No	No	No	No	No	No	No	No	No			No
82	Surgery 2	2017-2018	Important	Not Aware	Not Aware	Very Satisfied	Yes	Yes	Yes	Very Satisfied	Very Good	Yes	Very Good	Very Good	Yes	999	Very informative	No		Yes		No	999	999	999	999	999	999	999	999	999	999			No
83	Surgery 2	2017-2018	Very Important	Not Aware	Not Aware	Very Satisfied	Yes	Yes	Yes	Very Satisfied	Very Good	Yes	Very Good	Very Good	Yes	Yes	Having all this explained in lay terms, very good.	No		Yes	I do not know what other test they can do.	Yes	Yes	No	No	No	No	No	No	No	No	No		No comments	No
84	Surgery 2	2017-2018	Very Important	Not Aware	Not Aware	Very Satisfied	Yes	Yes	Yes	Very Satisfied	Very Good	Yes	Very Good	Very Good	Yes	Yes	The Pharmacist explained everything very clearly and I've found out my heart was beating properly.	No		Yes		No	999	999	999	999	999	999	999	999	999	999			No
85	Surgery 2	2017-2018	Important	Not Aware	Not Aware	Very Satisfied	Yes	Yes	Yes	Very Satisfied	Very Good	Yes	Very Good	Very Good	Yes	999		999		Yes		No	999	999	999	999	999	999	999	999	999	999			No
86	Surgery 2	2017-2018	Very Important	Not Aware	Not Aware	Very Satisfied	Yes	Yes	Yes	Very Satisfied	Very Good	Yes	Very Good	Very Good	No	Yes	Good to know your own heart rate.	No		No		No	999	999	999	999	999	999	999	999	999	999			No
87	Surgery 2	2017-2018	Very Important	Not Aware	Not Aware	Very Satisfied	Yes	Yes	Yes	Very Satisfied	Very Good	Yes	Very Good	Very Good	Yes	Yes	The Pharmacist put the information needed very well.	No		Yes		No	999	999	999	999	999	999	999	999	999	999			No
88	Surgery 2	2017-2018	Very Important	Aware	Not Aware	Satisfied	Yes	Yes	Yes	Very Satisfied	Very Good	Yes	Very Good	Very Good	Yes	999	Re-assuring	No		Yes	Any	Yes	No	Yes	No	No	No	No	No	No	No	No			No
89	Surgery 1	2017-2018	Very Important	Not Aware	Not Aware	Very Satisfied	Yes	Yes	Yes	Very Satisfied	Very Good	Yes	Very Good	Very Good	Yes	Yes	The service was prompt, short, friendly and well explained.	No		Yes	Any other screening tests relating to heart problems, as I have a family history of heart attacks and strokes.	Yes	No	No	No	No	No	No	No	No	No	Yes	Any relating to heart problems		No
90	Surgery 1	2017-2018	Very Important	Aware	Aware	Satisfied	Yes	Yes	Yes	Very Satisfied	Very Good	Yes	Very Good	Very Good	Yes	Yes	An initial indication was given prior to leaving the surgery	No		Yes		No	999	999	999	999	999	999	999	999	999	999		As the screening seemed satisfactory, I am not able to suggest any improvements to the strategy.	No
91	Surgery 1	2017-2018	Important	Aware	Aware	Very Satisfied	Yes	Yes	Yes	Very Satisfied	Very Good	Yes	Very Good	Very Good	Yes	Yes	The efficiency of the service - letter in post with confirmation of the appointment	No		Yes	Blood pressure screening. Diabetes screening.	Yes	No	No	Yes	Yes	No	No	No	No	No	No			No
92	Surgery 1	2017-2018	Important	Aware	Aware	Satisfied	Yes	Yes	Yes	Satisfied	Very Good	Yes	Very Good	Very Good	Yes	Yes	Well run generally.	No		Yes	Nothing special	Yes	999	999	999	999	999	999	999	999	999	999		N/A	No
93	Surgery 1	2017-2018	Important	Aware	Aware	Very Satisfied	Yes	Yes	Yes	Very Satisfied	Very Good	Yes	Very Good	Very Good	Yes	Yes	Equipment used was small and unthreatening. Explanations given were very clear.	No		Yes		No	999	999	999	999	999	999	999	999	999	999		The simplicity and lack of delay in the processs helped considerably.	No
94	Surgery 1	2017-2018	Important	Aware	Aware	Satisfied	Yes	Yes	Yes	Very Satisfied	Very Good	Yes	Good	Very Good	Yes	Yes	Relaxed and friendly.	No		Yes	None specific.	Yes	999	999	999	999	999	999	999	999	999	999			No
95	Surgery 1	2017-2018	Very Important	Aware	Aware	Very Satisfied	Yes	Yes	Yes	Very Satisfied	Very Good	Yes	Very Good	Very Good	Yes	Yes	Personal style, informative, all questions answered clearly.	No	Nil	Yes	Always willing to be tested to monitor and benchmark aspects of my health.	Yes	999	999	999	999	999	999	999	999	999	999		Nothing to add. As a patient the exericse appears well thought through.	No
96	Surgery 2	2017-2018	Very Important	Not Aware	Not Aware	Very Satisfied	Yes	Yes	Yes	Very Satisfied	Very Good	Yes	Very Good	Very Good	Yes	Yes	Care and attention received.	No		999		No	999	999	999	999	999	999	999	999	999	999			No
97	Surgery 2	2017-2018	Important	Aware	Not Aware	Satisfied	Yes	Yes	Yes	Satisfied	Good	Yes	Good	Good	Yes	No		No		No		No	999	999	999	999	999	999	999	999	999	999			No
98	Surgery 2	2017-2018	Important	Not Aware	Not Aware	Satisfied	Yes	Yes	Yes	Satisfied	Good	Yes	Good	Good	Yes	No		No		Yes		No	999	999	999	999	999	999	999	999	999	999			No
99	Surgery 2	2017-2018	Very Important	Not Aware	Not Aware	Very Satisfied	Yes	Yes	Yes	Very Satisfied	Very Good	Yes	Very Good	Very Good	Yes	Yes	Very reassuring to learn that my heart rhythm is normal. Clear explanation of reasons for test and whilst also opportunity to ask questions.	No		Yes	Have always responded to heart screening, cervical smear & bowel screening over the years so not sure what else applicable to my age but happy to take part.	Yes	No	Yes	No	No	No	No	Yes	No	No	Yes	Heart screening, bowel screening		No
100	Surgery 2	2017-2018	Very Important	Not Aware	Not Aware	Very Satisfied	Yes	Yes	Yes	Very Satisfied	Very Good	Yes	Very Good	Very Good	Yes	Yes	The methodical approach. Clear explanations.	No		Yes		No	999	999	999	999	999	999	999	999	999	999		Perhaps greater publicity for those like me, who do not attend surgery regularly!	No
101	Surgery 2	2017-2018	Very Important	Aware	Not Aware	Very Satisfied	Yes	Yes	Yes	Very Satisfied	Very Good	999	Very Good	Very Good	Yes	Yes	Very informative	No		Yes	Anything I need to keep me healthy!	Yes	No	Yes	No	No	No	No	No	No	No	No		and thank you.	No
102	Surgery 4	2017-2018	Very Important	Not Aware	Not Aware	Very Satisfied	Yes	Yes	Yes	Very Satisfied	Very Good	Yes	Very Good	Very Good	Yes	Yes	Efficiency!	No		Yes		No	999	999	999	999	999	999	999	999	999	999			No
103	Surgery 4	2017-2018	Not Important	Not Aware	Not Aware	Very Dissatisfied	Yes	Yes	Yes	Very Satisfied	Very Good	Yes	Very Good	Very Good	Yes	No		No		Yes		No	999	999	999	999	999	999	999	999	999	999			No
104	Surgery 4	2017-2018	Very Important	Not Aware	Not Aware	Very Satisfied	Yes	Yes	Yes	Very Satisfied	999	999	999	999	999	999		999		Yes		No	999	999	999	999	999	999	999	999	999	999			No
105	Surgery 4	2017-2018	Very Important	Aware	Not Aware	Satisfied	Yes	Yes	Yes	Very Satisfied	Very Good	Yes	Very Good	Very Good	Yes	Yes	The manner of the pharmacist & the way the information was given	No		Yes	?	Yes	Yes	No	No	No	No	No	No	No	No	No		Thank you	No
106	Surgery 4	2017-2018	Important	Not Aware	Aware	Very Satisfied	Yes	Yes	Yes	Very Satisfied	Good	Yes	Good	Good	Yes	No		No		Yes		No	999	999	999	999	999	999	999	999	999	999			No
107	Surgery 4	2017-2018	Very Important	Aware	999	Dissatisfied	Yes	Yes	No	Satisfied	999	999	999	999	999	999		999		Yes		No	999	999	999	999	999	999	999	999	999	999			No
108	Surgery 4	2017-2018	Very Important	Not Aware	Not Aware	Very Satisfied	Yes	Yes	Yes	Very Satisfied	Very Good	Yes	Very Good	Very Good	Yes	Yes	Very friendly put at ease very self explanatory	No		Yes		No	999	999	999	999	999	999	999	999	999	999			No
109	Surgery 4	2017-2018	Very Important	Not Aware	Not Aware	Very Satisfied	Yes	Yes	Yes	Very Satisfied	Very Good	Yes	Very Good	Very Good	Yes	Yes	Pharmacist was very good and put us at ease explaining everything.	No		999		No	999	999	999	999	999	999	999	999	999	999			No
110	Surgery 4	2017-2018	Very Important	Not Aware	Not Aware	Very Satisfied	Yes	Yes	Yes	Very Satisfied	Very Good	Yes	Very Good	Very Good	Yes	Yes	Efficient & quick & effortless	No		Yes		No	999	999	999	999	999	999	999	999	999	999			No
111	Surgery 4	2017-2018	Very Important	Aware	Aware	Satisfied	Yes	Yes	Yes	Satisfied	Very Good	Yes	Good	Good	Yes	Yes	Research is important. Taking part whilst in the surgery on other business is an efficient way to go about it.	No		Yes		No	999	999	999	999	999	999	999	999	999	999			No
112	Surgery 4	2017-2018	Very Important	Aware	Aware	Very Satisfied	Yes	Yes	Yes	Very Satisfied	Very Good	Yes	Very Good	Very Good	Yes	999		No		Yes		No	999	999	999	999	999	999	999	999	999	999			No
113	Surgery 4	2017-2018	Very Important	Aware	Aware	Satisfied	Yes	Yes	Yes	Satisfied	Good	Yes	Very Good	Very Good	Yes	No		No		Yes		No	999	999	999	999	999	999	999	999	999	999			No
114	Surgery 4	2017-2018	Important	Not Aware	Not Aware	Very Satisfied	Yes	Yes	Yes	Very Satisfied	Very Good	Yes	Very Good	Very Good	Yes	Yes	Open and informative	No		Yes		No	999	999	999	999	999	999	999	999	999	999		First questions suggest that you have the condition, i.e. questions unclear.	Yes
115	Surgery 4	2017-2018	Important	Not Aware	Not Aware	Very Satisfied	Yes	Yes	Yes	Very Satisfied	Very Good	Yes	Very Good	Very Good	Yes	Yes	It was friendly, constructive and informative	No		Yes		No	999	999	999	999	999	999	999	999	999	999			No
116	Surgery 4	2017-2018	Important	Aware	Not Aware	Satisfied	Yes	Yes	Yes	Satisfied	Very Good	Yes	Very Good	Very Good	Yes	Yes	Incredible technology & expertise	No		Yes	I have no views	Yes	999	999	999	999	999	999	999	999	999	999		Couldn't be bettered	No
117	Surgery 1	2017-2018	Important	Not Aware	Not Aware	Very Satisfied	Yes	Yes	Yes	Very Satisfied	Very Good	Yes	Very Good	Very Good	Yes	999		999		999		No	999	999	999	999	999	999	999	999	999	999			No
118	Surgery 1	2017-2018	Very Important	Not Aware	Aware	Very Satisfied	Yes	Yes	Yes	Very Satisfied	Very Good	999	Very Good	Very Good	Yes	999	Very good service	No	N/A	No		No	999	999	999	999	999	999	999	999	999	999			No
119	Surgery 1	2017-2018	Important	Not Aware	Aware	Very Satisfied	Yes	Yes	Yes	Very Satisfied	Very Good	Yes	Very Good	Very Good	Yes	999	Good service	No		Yes		No	999	999	999	999	999	999	999	999	999	999			No
120	Surgery 1	2017-2018	Very Important	Not Aware	Not Aware	Very Satisfied	Yes	Yes	Yes	Very Satisfied	Very Good	Yes	Very Good	Very Good	Yes	999		No		Yes		No	999	999	999	999	999	999	999	999	999	999			No
121	Surgery 1	2017-2018	Very Important	Aware	Aware	Satisfied	Yes	Yes	Yes	Very Satisfied	Good	Yes	Very Good	Very Good	Yes	999		No		Yes		No	999	999	999	999	999	999	999	999	999	999			No
122	Surgery 1	2017-2018	Important	Aware	Aware	Very Satisfied	Yes	Yes	Yes	Very Satisfied	Very Good	Yes	Very Good	Very Good	Yes	999		No		Yes		No	999	999	999	999	999	999	999	999	999	999			No
123	Surgery 1	2017-2018	Important	Not Aware	Aware	Satisfied	Yes	Yes	Yes	Very Satisfied	Very Good	Yes	Very Good	Very Good	Yes	Yes	Gave me piece of mind that all seemed o.k.	No		No		No	999	999	999	999	999	999	999	999	999	999			No
124	Surgery 1	2017-2018	Very Important	Aware	Aware	Satisfied	Yes	Yes	Yes	Satisfied	Very Good	Yes	Very Good	Very Good	Yes	Yes	Very friendly service from the pharmacist. This put me at ease straight away - a pleasant experience.	No		Yes		No	999	999	999	999	999	999	999	999	999	999			No
125	Surgery 1	2017-2018	Important	Not Aware	Not Aware	Satisfied	Yes	Yes	Yes	Very Satisfied	Very Good	Yes	Very Good	Very Good	Yes	Yes	Any future problems would be noted earlier	No		Yes		No	999	999	999	999	999	999	999	999	999	999			No
126	Surgery 1	2017-2018	Important	Not Aware	Not Aware	Very Satisfied	Yes	Yes	Yes	Very Satisfied	Very Good	Yes	Very Good	Very Good	Yes	Yes	The ease with which the testing was carried out.	No		999		No	999	999	999	999	999	999	999	999	999	999			No
127	Surgery 1	2017-2018	Very Important	Aware	Aware	Very Satisfied	Yes	Yes	Yes	Very Satisfied	Very Good	Yes	Very Good	Very Good	Yes	Yes		No		Yes		No	999	999	999	999	999	999	999	999	999	999			No
128	Surgery 2	2017-2018	Important	Aware	Aware	Very Satisfied	Yes	Yes	Yes	Very Satisfied	Very Good	Yes	Very Good	Very Good	Yes	Yes	1. The fact that it was done at all. 2. The very professional approach of the pharmacist.	No		Yes		No	999	999	999	999	999	999	999	999	999	999			No
129	Surgery 2	2017-2018	999	999	999	999	999	999	999	999	Very Good	Yes	Good	Good	Yes	999	Meeting nice people.	No		999		No	999	999	999	999	999	999	999	999	999	999			No
130	Surgery 2	2017-2018	Very Important	Aware	Aware	Very Satisfied	Yes	Yes	Yes	Very Satisfied	Very Good	Yes	Very Good	Very Good	Yes	Yes	The easy approach of the pharmacist making me feel happy to take part	No		Yes		No	999	999	999	999	999	999	999	999	999	999			No
131	Surgery 2	2017-2018	Important	Aware	Aware	Very Satisfied	Yes	Yes	Yes	Very Satisfied	Very Good	Yes	Good	Very Good	Yes	Yes	Very interesting to see new technology	No		Yes	?	Yes	999	999	999	999	999	999	999	999	999	999			No
132	Surgery 4	2017-2018	Very Important	Not Aware	Not Aware	Very Satisfied	Yes	Yes	Yes	Satisfied	Very Good	Yes	Very Good	Very Good	Yes	No		No		No		No	999	999	999	999	999	999	999	999	999	999			No
133	Surgery 4	2017-2018	Important	Aware	Aware	Very Satisfied	Yes	Yes	Yes	Very Satisfied	Very Good	Yes	Very Good	Very Good	Yes	Yes	Pleasantly informal and informative	No		Yes	Anything that is relevant to my age.	Yes	No	Yes	No	No	No	No	No	No	No	No		A regular personal screening plan if this is achievable within current NHS budgets!	No
134	Surgery 2	2017-2018	Very Important	Not Aware	Not Aware	Very Satisfied	Yes	Yes	Yes	Very Satisfied	Very Good	Yes	Very Good	Very Good	Yes	Yes		No		Yes		No	999	999	999	999	999	999	999	999	999	999			No
135	Surgery 2	2017-2018	Important	Not Aware	Not Aware	Very Satisfied	Yes	Yes	Yes	Very Satisfied	Very Good	Yes	Very Good	Very Good	Yes	Yes	Very helpful	No		Yes		No	999	999	999	999	999	999	999	999	999	999			No
136	Surgery 2	2017-2018	Very Important	Not Aware	Not Aware	Very Satisfied	Yes	Yes	Yes	Very Satisfied	Very Good	Yes	Very Good	Very Good	Yes	Yes	How friendly he was and explained everything	No		Yes		No	999	999	999	999	999	999	999	999	999	999			No
137	Surgery 1	2017-2018	Important	Aware	Aware	Dissatisfied	Yes	No	Yes	Satisfied	Very Good	Yes	Good	Good	Yes	Yes	All round I was pleased with it.	No		Yes	Not sure	Yes	Yes	No	No	No	No	No	No	No	No	No		This test was a surprise but ok	No
138	Surgery 1	2017-2018	999	999	999	999	999	999	999	999	Very Good	Yes	Good	Very Good	Yes	Yes	Nice people	No		999		No	999	999	999	999	999	999	999	999	999	999			No
139	Surgery 1	2017-2018	Important	Not Aware	Not Aware	Very Satisfied	Yes	Yes	Yes	Very Satisfied	Very Good	Yes	Very Good	Very Good	Yes	Yes	Good to know that my heart is working satisfactory	No		Yes		No	999	999	999	999	999	999	999	999	999	999			No
140	Surgery 1	2017-2018	Important	Aware	Aware	Satisfied	Yes	Yes	Yes	Very Satisfied	Very Good	Yes	Very Good	Very Good	No	Yes	All very pleasant	No		Yes		No	999	999	999	999	999	999	999	999	999	999			No
141	Surgery 1	2017-2018	Important	Not Aware	Not Aware	Very Satisfied	Yes	Yes	Yes	Very Satisfied	Very Good	Yes	Very Good	Very Good	Yes	999	A good chance to have a quick check	No		Yes		No	999	999	999	999	999	999	999	999	999	999		A good experience	No
142	Surgery 1	2017-2018	Very Important	Aware	Aware	Very Satisfied	Yes	Yes	Yes	Very Satisfied	Very Good	Yes	Very Good	Very Good	Yes	Yes	Nice and quick and painless	No		Yes		No	999	999	999	999	999	999	999	999	999	999			No
143	Surgery 1	2017-2018	Very Important	Aware	Aware	Very Satisfied	Yes	Yes	Yes	Very Satisfied	Very Good	Yes	Very Good	Very Good	Yes	No		No		Yes		No	999	999	999	999	999	999	999	999	999	999			No
144	Surgery 1	2017-2018	Very Important	Not Aware	Not Aware	Very Satisfied	Yes	Yes	Yes	Very Satisfied	Very Good	Yes	Very Good	Very Good	Yes	Yes	A very relaxing and professional appointment. No pressure applied at any time.	No		Yes		No	999	999	999	999	999	999	999	999	999	999			No
145	Surgery 1	2017-2018	Very Important	Aware	Aware	Very Satisfied	Yes	Yes	Yes	Very Satisfied	Very Good	Yes	Very Good	Very Good	Yes	No		No		Yes		No	999	999	999	999	999	999	999	999	999	999			No
146	Surgery 1	2017-2018	Important	Aware	Aware	Satisfied	Yes	Yes	Yes	Very Satisfied	Very Good	Yes	Very Good	Very Good	Yes	Yes	Quick, efficient & well explained	No		Yes		No	999	999	999	999	999	999	999	999	999	999			No
147	Surgery 1	2017-2018	Very Important	Not Aware	Not Aware	Very Satisfied	Yes	Yes	Yes	Very Satisfied	Very Good	Yes	Poor	Very Good	Yes	No		No		Yes		No	999	999	999	999	999	999	999	999	999	999			No
148	Surgery 3	2017-2018	Important	Aware	Aware	Satisfied	Yes	Yes	Yes	Satisfied	Very Good	Yes	Very Good	Very Good	Yes	Yes		999		Yes		No	999	999	999	999	999	999	999	999	999	999			No
149	Surgery 3	2017-2018	Very Important	Aware	Aware	Very Satisfied	Yes	Yes	Yes	Very Satisfied	Very Good	Yes	Very Good	Very Good	Yes	Yes	Good information.	No		Yes	Glad to have the re-assurance that screening gives.	Yes	999	999	999	999	999	999	999	999	999	999			No
150	Surgery 3	2017-2018	Important	Not Aware	Not Aware	Very Satisfied	Yes	Yes	Yes	Very Satisfied	Very Good	Yes	Very Good	Very Good	Yes	Yes	The total explanation & process	No		Yes		No	999	999	999	999	999	999	999	999	999	999			No
151	Surgery 3	2017-2018	Very Important	Not Aware	Not Aware	Very Satisfied	Yes	Yes	Yes	Very Satisfied	Very Good	Yes	Very Good	Very Good	Yes	Yes		No		Yes		No	999	999	999	999	999	999	999	999	999	999			No
152	Surgery 3	2017-2018	Very Important	Aware	Aware	Very Satisfied	Yes	Yes	Yes	Very Satisfied	Very Good	Yes	Very Good	Very Good	Yes	Yes	Courteous and professional in the manner way I was dealt with	No		Yes		No	999	999	999	999	999	999	999	999	999	999		Very satisfactory already.	No
153	Surgery 3	2017-2018	Very Important	Aware	Aware	Very Satisfied	Yes	Yes	Yes	Very Satisfied	Very Good	Yes	Very Good	Very Good	Yes	Yes	Very thorough	No		Yes		No	999	999	999	999	999	999	999	999	999	999			No
154	Surgery 3	2017-2018	Very Important	Aware	Aware	Satisfied	Yes	Yes	Yes	Satisfied	Good	Yes	Very Good	Very Good	Yes	No		No		Yes		No	999	999	999	999	999	999	999	999	999	999			No
155	Surgery 3	2017-2018	Very Important	Aware	Not Aware	Very Satisfied	Yes	Yes	Yes	Very Satisfied	Very Good	Yes	Very Good	Very Good	Yes	999		No		999		No	999	999	999	999	999	999	999	999	999	999			No
156	Surgery 3	2017-2018	Very Important	Aware	Aware	Very Satisfied	Yes	Yes	Yes	Very Satisfied	Very Good	Yes	Very Good	Very Good	Yes	Yes	Good simple explanation. Questions answered well.	No		Yes	Cholesterol, blood pressure, blood sugars	Yes	No	No	Yes	Yes	Yes	No	No	No	No	No		Screening is a good preventative.	No
157	Surgery 3	2017-2018	Important	Not Aware	Not Aware	Satisfied	Yes	Yes	Yes	Satisfied	Very Good	Yes	Very Good	Very Good	Yes	No		No		Yes		No	999	999	999	999	999	999	999	999	999	999			No
158	Surgery 3	2017-2018	Very Important	Aware	Aware	Very Satisfied	Yes	Yes	Yes	Very Satisfied	Very Good	Yes	Very Good	Very Good	Yes	Yes	The service was excellent!!! Explained by [Deidentified name]	No		Yes		No	999	999	999	999	999	999	999	999	999	999			No
159	Surgery 3	2017-2018	Very Important	Aware	Aware	Very Satisfied	Yes	Yes	Yes	Very Satisfied	Very Good	Yes	Very Good	Very Good	Yes	Yes	Very good service. [Deidentified name] explained everything.	No		999		No	999	999	999	999	999	999	999	999	999	999			No
160	Surgery 3	2017-2018	Important	Aware	Aware	Very Satisfied	Yes	Yes	Yes	Very Satisfied	Very Good	Yes	Good	Very Good	Yes	No		No		Yes		No	999	999	999	999	999	999	999	999	999	999			No
161	Surgery 4	2017-2018	Not Important	Aware	Aware	Very Satisfied	Yes	Yes	Yes	Very Satisfied	Very Good	Yes	Very Good	Very Good	Yes	Yes	Although it offered me new information about my condition, it was pleasing to feel that I was participating in something which could be of great use in the future.	No		Yes		No	999	999	999	999	999	999	999	999	999	999			No
162	Surgery 1	2017-2018	Very Important	Not Aware	Not Aware	Very Satisfied	Yes	Yes	Yes	Very Satisfied	Very Good	Yes	Very Good	Very Good	Yes	Yes	Well explained	No		Yes		No	999	999	999	999	999	999	999	999	999	999			No
163	Surgery 1	2017-2018	Very Important	Not Aware	Not Aware	Very Satisfied	Yes	Yes	Yes	Very Satisfied	Very Good	Yes	Very Good	Very Good	Yes	999	How easy everything was made for me - the information I received was excellent.	No		Yes	Anything that would increase the knowledge about myself.	Yes	No	Yes	No	No	No	No	No	No	No	No			No
164	Surgery 1	2017-2018	Very Important	Not Aware	Not Aware	Satisfied	Yes	Yes	Yes	Very Satisfied	Very Good	Yes	Very Good	Very Good	Yes	Yes	He was very informative - explained everything in layman's language.	No		Yes	Anything that would be helpful.	Yes	No	Yes	No	No	No	No	No	No	No	No			No
165	Surgery 3	2017-2018	Very Important	Not Aware	Not Aware	Very Satisfied	Yes	Yes	Yes	Very Satisfied	Very Good	Yes	Very Good	Very Good	Yes	Yes	How we were put at ease and very friendly.	No		Yes		No	999	999	999	999	999	999	999	999	999	999		No	No
166	Surgery 3	2017-2018	Very Important	Not Aware	Not Aware	Very Satisfied	Yes	Yes	Yes	Very Satisfied	Very Good	Yes	Very Good	Very Good	Yes	999	Was well explained & carried out very nicely.	No		Yes		No	999	999	999	999	999	999	999	999	999	999		No	No
167	Surgery 3	2017-2018	Very Important	Not Aware	Not Aware	Very Satisfied	Yes	Yes	Yes	Very Satisfied	999	999	999	999	999	999		999		999		No	999	999	999	999	999	999	999	999	999	999			No
168	Surgery 3	2017-2018	Very Important	Not Aware	Not Aware	Satisfied	Yes	Yes	Yes	Very Satisfied	Very Good	Yes	Very Good	Very Good	Yes	Yes	It was brief and informative	No		999		No	999	999	999	999	999	999	999	999	999	999			No
169	Surgery 3	2017-2018	Important	Aware	Not Aware	Very Satisfied	Yes	Yes	Yes	Very Satisfied	Very Good	Yes	Very Good	Very Good	Yes	Yes	The test was excellently explained and swiftly accomplished.	No		Yes		No	999	999	999	999	999	999	999	999	999	999		No	No
170	Surgery 3	2017-2018	Very Important	Aware	Aware	Very Satisfied	Yes	Yes	Yes	Very Satisfied	Very Good	Yes	Very Good	Very Good	Yes	Yes		No		999		No	999	999	999	999	999	999	999	999	999	999			No
171	Surgery 3	2017-2018	Very Important	Not Aware	Aware	Very Satisfied	Yes	Yes	Yes	Very Satisfied	Very Good	Yes	Very Good	Very Good	Yes	Yes	It was quick + convenient.	No		Yes		No	999	999	999	999	999	999	999	999	999	999			No
172	Surgery 3	2017-2018	Very Important	Not Aware	Not Aware	Very Satisfied	Yes	Yes	Yes	Very Satisfied	Very Good	Yes	Very Good	Very Good	Yes	No		No		No		No	999	999	999	999	999	999	999	999	999	999			No
173	Surgery 3	2017-2018	Very Important	Not Aware	Not Aware	Very Satisfied	Yes	Yes	Yes	Very Satisfied	999	999	999	999	999	999		999		Yes		No	999	999	999	999	999	999	999	999	999	999			No
174	Surgery 3	2017-2018	Important	Not Aware	Not Aware	Satisfied	Yes	Yes	Yes	Satisfied	Very Good	Yes	Very Good	Very Good	Yes	Yes	Was able to have the tests done 'here and now' whilst attending the venue with my husband who had another matter to deal with.	No		Yes		No	999	999	999	999	999	999	999	999	999	999			No
175	Surgery 3	2017-2018	Very Important	Not Aware	Aware	Very Satisfied	Yes	Yes	Yes	Very Satisfied	Very Good	Yes	Very Good	Very Good	Yes	No		No		Yes		No	999	999	999	999	999	999	999	999	999	999			No
176	Surgery 3	2017-2018	Important	Aware	Aware	Satisfied	Yes	Yes	Yes	Very Satisfied	Very Good	Yes	Very Good	Very Good	Yes	999		No		Yes		No	999	999	999	999	999	999	999	999	999	999			No
177	Surgery 3	2017-2018	Important	Not Aware	Not Aware	Satisfied	Yes	Yes	Yes	Satisfied	Good	Yes	Very Good	Very Good	Yes	Yes	Concise + simple + quick	No		Yes		No	999	999	999	999	999	999	999	999	999	999			No
178	Surgery 3	2017-2018	Very Important	Not Aware	Aware	Satisfied	Yes	Yes	Yes	Very Satisfied	Very Good	Yes	Very Good	Very Good	Yes	999	Pharmacist pleasant manner	No		Yes		No	999	999	999	999	999	999	999	999	999	999			No
179	Surgery 3	2017-2018	Very Important	Aware	Not Aware	Very Satisfied	Yes	Yes	Yes	Very Satisfied	Very Good	Yes	Very Good	Very Good	Yes	Yes	I think preventative medicine is an excellent idea and am willing to take part in anything that will help me.	No		Yes	Any.	Yes	No	Yes	No	No	No	No	No	No	No	No			No
180	Surgery 3	2017-2018	Important	Not Aware	Not Aware	Very Satisfied	Yes	Yes	Yes	Very Satisfied	Very Good	Yes	Good	Very Good	Yes	Yes	Reassurance that all was well	No		Yes		No	999	999	999	999	999	999	999	999	999	999			No
181	Surgery 3	2017-2018	Very Important	Aware	Aware	Very Satisfied	No	999	Yes	Very Satisfied	Very Good	Yes	Very Good	Very Good	Yes	999		No		Yes		No	999	999	999	999	999	999	999	999	999	999			No
182	Surgery 3	2017-2018	Very Important	Not Aware	Not Aware	Very Satisfied	Yes	Yes	Yes	Very Satisfied	Very Good	Yes	Very Good	Very Good	Yes	Yes	Efficient + quick result	No		Yes		No	999	999	999	999	999	999	999	999	999	999			No
183	Surgery 3	2017-2018	Very Important	Not Aware	Not Aware	Satisfied	Yes	Yes	Yes	Very Satisfied	Very Good	Yes	Very Good	Very Good	Yes	Yes	Carried out quickly & efficiently.	999		Yes		No	999	999	999	999	999	999	999	999	999	999			No
184	Surgery 3	2017-2018	Important	Aware	Aware	Very Satisfied	Yes	Yes	Yes	Very Satisfied	Very Good	Yes	Very Good	Very Good	Yes	No		No		Yes		No	999	999	999	999	999	999	999	999	999	999			No
185	Surgery 3	2017-2018	Important	Aware	Aware	Very Satisfied	Yes	Yes	Yes	Very Satisfied	Very Good	Yes	Good	Very Good	Yes	Yes	The fact that it was offered. The explanation and the potential follow up of the results.	No		Yes	Whatever is available!	Yes	No	Yes	No	No	No	No	No	No	No	No		Nothing further to add.	No
186	Surgery 3	2017-2018	Important	Not Aware	Aware	Satisfied	Yes	Yes	Yes	Satisfied	Good	Yes	Good	Good	Yes	No		No		Yes	Same	Yes	No	No	No	No	No	No	No	No	No	Yes	AF screening		No
187	Surgery 3	2017-2018	Not Important	Aware	Aware	Satisfied	Yes	Yes	Yes	Very Satisfied	Very Good	Yes	Very Good	Very Good	Yes	Yes	Very pleasant pharmacist!	No		Yes	Any relevant	Yes	No	Yes	No	No	No	No	No	No	No	No			No
188	Surgery 3	2017-2018	Important	Aware	Not Aware	Satisfied	Yes	Yes	Yes	Satisfied	Good	Yes	Good	Good	Yes	Yes	Friendly	No		Yes		No	999	999	999	999	999	999	999	999	999	999		None	No
189	Surgery 1	2017-2018	Very Important	Not Aware	Aware	Very Satisfied	Yes	Yes	Yes	Very Satisfied	Very Good	Yes	Very Good	Very Good	Yes	Yes	It was very quick and easy and efficient	No		Yes		No	999	999	999	999	999	999	999	999	999	999			No
190	Surgery 1	2017-2018	Important	Aware	Aware	Very Satisfied	Yes	Yes	Yes	Very Satisfied	Very Good	Yes	Very Good	Very Good	Yes	No		No		Yes		No	999	999	999	999	999	999	999	999	999	999			No
191	Surgery 1	2017-2018	Important	Aware	Aware	Very Satisfied	Yes	Yes	Yes	Very Satisfied	Very Good	Yes	Very Good	Very Good	Yes	Yes	I was impressed by the technology of it all - a mobile phone + a tiny instrument + results immediately transmitted. I am grateful that Newton Place is taking a lead in participating in this research.	No		Yes	Memory testing for dementia! (I think!!!). Blood testing for cancer cells.	Yes	No	No	No	No	No	No	No	Yes	Yes	No		All good. Thank you.	No
192	Surgery 3	2017-2018	Very Important	Aware	Aware	Very Satisfied	Yes	Yes	Yes	Very Satisfied	Very Good	Yes	Very Good	Very Good	Yes	999	Simplicity, quickness	No		Yes		No	999	999	999	999	999	999	999	999	999	999		No personal introduction. Did not know at first who was conducting the test.	Yes
193	Surgery 1	2017-2018	Important	Not Aware	Not Aware	Very Satisfied	Yes	Yes	Yes	Satisfied	Very Good	Yes	Very Good	Very Good	Yes	Yes	Relaxed and informative	Yes	It became clear there is not always joined up thinking, e.g. a previous ECG ordered by my GP and carried out locally, did not show on the system.	Yes		No	999	999	999	999	999	999	999	999	999	999			Yes
194	Surgery 1	2017-2018	Very Important	Not Aware	Not Aware	Very Satisfied	Yes	Yes	Yes	Very Satisfied	Very Good	Yes	Very Good	Very Good	Yes	Yes	I knoew that I am well	No		No		No	999	999	999	999	999	999	999	999	999	999			No
195	Surgery 1	2017-2018	Important	Aware	Aware	Very Satisfied	Yes	Yes	Yes	Very Satisfied	Very Good	Yes	Very Good	Very Good	Yes	Yes	Ease of the way test conducted. So simple & easy to follow.	No		No		No	999	999	999	999	999	999	999	999	999	999			No
196	Surgery 1	2017-2018	Important	Aware	Aware	Satisfied	Yes	Yes	Yes	Very Satisfied	Very Good	Yes	Very Good	Very Good	Yes	Yes	The pharmacist took his time explaining the procedure and made me feel at ease.	999		Yes		No	999	999	999	999	999	999	999	999	999	999			No
197	Surgery 1	2017-2018	Important	Aware	Aware	Very Satisfied	Yes	Yes	Yes	Very Satisfied	Very Good	Yes	Very Good	Very Good	Yes	Yes	It was interesting	No		Yes	Any that might be relevant	Yes	No	Yes	No	No	No	No	No	No	No	No		None	No
198	Surgery 1	2017-2018	Very Important	Not Aware	Not Aware	Very Satisfied	Yes	Yes	Yes	Very Satisfied	Very Good	Yes	Very Good	Very Good	Yes	999		No		Yes		No	999	999	999	999	999	999	999	999	999	999			No
199	Surgery 3	2017-2018	Very Important	Not Aware	Not Aware	Very Satisfied	Yes	Yes	Yes	Very Satisfied	Good	Yes	Good	Very Good	Yes	999		999		Yes	Diabetes, E.C.G.	Yes	No	No	No	Yes	No	No	No	No	No	Yes	ECG		No
200	Surgery 3	2017-2018	Very Important	Not Aware	Aware	Satisfied	Yes	Yes	Yes	Very Satisfied	Good	Yes	Good	Very Good	Yes	No		No		Yes		No	999	999	999	999	999	999	999	999	999	999			No
201	Surgery 1	2017-2018	Very Important	Not Aware	Not Aware	Very Dissatisfied	Yes	Yes	Yes	Very Satisfied	Very Good	Yes	Good	Very Good	Yes	No		No		Yes		No	999	999	999	999	999	999	999	999	999	999			No
202	Surgery 1	2017-2018	999	999	999	999	999	999	999	999	Good	Yes	Very Good	Very Good	Yes	No		No		999		No	999	999	999	999	999	999	999	999	999	999			No
203	Surgery 1	2017-2018	Very Important	Not Aware	Not Aware	Satisfied	Yes	Yes	Yes	Satisfied	Good	Yes	Very Good	Very Good	Yes	No		No		Yes		No	999	999	999	999	999	999	999	999	999	999			No
204	Surgery 1	2017-2018	Important	Aware	Aware	Very Satisfied	Yes	Yes	Yes	Very Satisfied	Very Good	Yes	Very Good	Very Good	Yes	No		No		Yes	Not sure	Yes	Yes	No	No	No	No	No	No	No	No	No			No
205	Surgery 1	2017-2018	Very Important	Aware	Aware	Very Satisfied	Yes	Yes	Yes	Very Satisfied	Very Good	Yes	Very Good	Very Good	Yes	Yes		No		No		No	999	999	999	999	999	999	999	999	999	999			No
206	Surgery 1	2017-2018	Important	Not Aware	Not Aware	Satisfied	Yes	Yes	Yes	Satisfied	999	999	999	999	999	999		999		Yes	Whatever is available, i.e. lung cancer	Yes	No	No	No	No	No	No	No	Yes	No	No			No
207	Surgery 1	2017-2018	Important	Not Aware	Not Aware	Very Satisfied	Yes	Yes	Yes	Very Satisfied	Very Good	Yes	Very Good	Very Good	Yes	Yes	The offer to be checked, to prevent problems.	No		Yes	Any that foresee problems with health	Yes	No	Yes	No	No	No	No	No	No	No	No			No
208	Surgery 1	2017-2018	999	999	999	999	999	999	999	999	Very Good	Yes	Very Good	Very Good	Yes	No		No		Yes		No	999	999	999	999	999	999	999	999	999	999		Keep up the good work!	No
209	Surgery 1	2017-2018	Very Important	Aware	Aware	Very Satisfied	Yes	Yes	Yes	Very Satisfied	Very Good	Yes	Very Good	Good	Yes	Yes	Good information provided by friendly staff	No		Yes		No	999	999	999	999	999	999	999	999	999	999			No
210	Surgery 1	2017-2018	Important	Aware	Aware	Very Satisfied	Yes	Yes	Yes	Very Satisfied	Very Good	Yes	Very Good	Very Good	Yes	No		No		Yes		No	999	999	999	999	999	999	999	999	999	999			No
211	Surgery 1	2017-2018	Important	Aware	Aware	Satisfied	Yes	Yes	Yes	Satisfied	Good	Yes	Good	Good	Yes	No		No		Yes		No	999	999	999	999	999	999	999	999	999	999			No
212	Surgery 1	2017-2018	Very Important	Not Aware	Aware	Very Satisfied	Yes	Yes	Yes	Very Satisfied	Very Good	Yes	Very Good	Very Good	Yes	Yes		No		999		No	999	999	999	999	999	999	999	999	999	999			No
213	Surgery 1	2017-2018	Very Important	Not Aware	Not Aware	Very Satisfied	Yes	Yes	Yes	Very Dissatisfied	Very Good	Yes	Poor	Very Good	Yes	No		No		Yes		No	999	999	999	999	999	999	999	999	999	999			No
214	Surgery 1	2017-2018	Not Important	Not Aware	Not Aware	Satisfied	Yes	Yes	Yes	Very Satisfied	Very Good	Yes	Very Good	Very Good	Yes	No		No		Yes		No	999	999	999	999	999	999	999	999	999	999			No
215	Surgery 1	2017-2018	Very Important	Aware	Aware	Very Satisfied	Yes	Yes	Yes	Very Satisfied	Very Good	Yes	Very Good	Very Good	Yes	Yes	Informative	No		Yes		No	999	999	999	999	999	999	999	999	999	999			No
216	Surgery 1	2017-2018	Very Important	Not Aware	Not Aware	Very Satisfied	Yes	Yes	Yes	Very Satisfied	Very Good	Yes	Very Good	Very Good	Yes	No		No		999		No	999	999	999	999	999	999	999	999	999	999			No
217	Surgery 1	2017-2018	Important	Not Aware	Not Aware	Satisfied	Yes	Yes	Yes	Very Satisfied	Very Good	Yes	Very Good	Very Good	Yes	Yes	Very friendly and informative	No		Yes		No	999	999	999	999	999	999	999	999	999	999			No
218	Surgery 1	2017-2018	Important	Not Aware	Not Aware	Very Satisfied	Yes	Yes	Yes	Very Satisfied	Very Good	Yes	Very Good	Very Good	Yes	Yes	Great to be offered this morning, very pleased	No		999		No	999	999	999	999	999	999	999	999	999	999			No
219	Surgery 1	2017-2018	Very Important	Aware	Aware	Very Satisfied	Yes	Yes	Yes	Very Satisfied	Very Good	Yes	Very Good	Very Good	Yes	Yes	Quick, efficient, friendly, informative	No		Yes	Don't know what are available! All of them!!!	Yes	Yes	Yes	No	No	No	No	No	No	No	No			No
220	Surgery 1	2017-2018	Important	Not Aware	Not Aware	Very Satisfied	Yes	Yes	Yes	Very Satisfied	Very Good	Yes	Very Good	Very Good	Yes	No		No		Yes		No	999	999	999	999	999	999	999	999	999	999			No
221	Surgery 1	2017-2018	Very Important	Not Aware	Not Aware	Very Satisfied	Yes	Yes	Yes	Very Satisfied	Very Good	Yes	Very Good	Very Good	Yes	No		No		999		No	999	999	999	999	999	999	999	999	999	999			No
222	Surgery 1	2017-2018	Very Important	Aware	Aware	Very Satisfied	Yes	Yes	Yes	Very Satisfied	Very Good	Yes	Very Good	Very Good	Yes	Yes	I didn't feel nervous as I thought I would due to the young lady's friendly approach to all the procedure.	No		Yes	Anything	Yes	No	Yes	No	No	No	No	No	No	No	No			No
223	Surgery 1	2017-2018	Very Important	Not Aware	Not Aware	Very Satisfied	Yes	Yes	Yes	Very Satisfied	Very Good	Yes	Very Good	Very Good	Yes	Yes	I like to take part in preventative checks. And detect problems early.	No		Yes	Prostate cancer check blood test	Yes	No	No	No	No	No	Yes	No	No	No	No			No
224	Surgery 1	2017-2018	Very Important	Not Aware	Not Aware	Very Satisfied	Yes	Yes	Yes	Satisfied	Very Good	Yes	Very Good	Very Good	Yes	999	Very informative and a very good test, which I would not have had otherwise.	No		Yes	Not sure	Yes	Yes	No	No	No	No	No	No	No	No	No			No
225	Surgery 1	2017-2018	Important	Aware	Not Aware	Satisfied	Yes	Yes	Yes	Satisfied	Very Good	Yes	Good	Good	Yes	No		No		Yes		No	999	999	999	999	999	999	999	999	999	999			No
226	Surgery 1	2017-2018	Important	Aware	Aware	Satisfied	Yes	Yes	Yes	Very Satisfied	Very Good	Yes	Very Good	Very Good	Yes	Yes	Everybody very helpful	No		999	Not sure	Yes	Yes	No	No	No	No	No	No	No	No	No			No
227	Surgery 1	2017-2018	Important	Aware	Not Aware	Very Satisfied	Yes	Yes	Yes	Very Satisfied	Very Good	Yes	Very Good	Very Good	Yes	Yes	Very helpful staff and a thoroughly sensible research study.	No		Yes	Aneurism, prostate screening.	Yes	No	No	No	No	No	Yes	No	No	No	Yes	Aneurysm		No
228	Surgery 1	2017-2018	Important	Not Aware	Aware	Satisfied	Yes	Yes	Yes	Satisfied	Good	Yes	Good	Good	Yes	No		No		Yes		No	999	999	999	999	999	999	999	999	999	999			No
229	Surgery 1	2017-2018	Important	Not Aware	Not Aware	Very Satisfied	Yes	Yes	Yes	Very Satisfied	Very Good	Yes	Very Good	Very Good	Yes	Yes		No		Yes		No	999	999	999	999	999	999	999	999	999	999			No
230	Surgery 1	2017-2018	Very Important	Not Aware	Not Aware	Very Satisfied	Yes	Yes	Yes	Very Satisfied	Very Good	Yes	Very Good	Very Good	Yes	Yes	Explained clearly.	No		Yes		No	999	999	999	999	999	999	999	999	999	999		No	No
231	Surgery 1	2017-2018	999	999	999	999	999	999	999	999	Very Good	Yes	Very Good	Very Good	Yes	Yes	Made you feel at ease.	No		999		No	999	999	999	999	999	999	999	999	999	999			No
232	Surgery 1	2017-2018	Important	Not Aware	Not Aware	Satisfied	Yes	Yes	Yes	Very Satisfied	Very Good	Yes	Very Good	Very Good	Yes	Yes	I think the service is well worth having	No		Yes		No	999	999	999	999	999	999	999	999	999	999			No
233	Surgery 1	2017-2018	Very Important	Not Aware	Not Aware	Very Satisfied	Yes	Yes	Yes	Very Satisfied	Very Good	Yes	Very Good	Very Good	Yes	Yes	Peace of mind	No		Yes		No	999	999	999	999	999	999	999	999	999	999			No
234	Surgery 1	2017-2018	Important	Aware	Aware	Satisfied	Yes	Yes	Yes	Satisfied	Very Good	Yes	Good	Very Good	Yes	999	The relaxed, friendly nature of conversation in explaining AF, thus putting me at ease during the procedure	No		Yes		No	999	999	999	999	999	999	999	999	999	999			No
235	Surgery 1	2017-2018	Important	Not Aware	Not Aware	Satisfied	Yes	Yes	Yes	Satisfied	Very Good	Yes	Poor	Good	Yes	No		No		Yes		No	999	999	999	999	999	999	999	999	999	999			No
236	Surgery 1	2017-2018	Very Important	Aware	Aware	Satisfied	Yes	Yes	Yes	Satisfied	Very Good	Yes	Very Good	Very Good	Yes	999		No		Yes		No	999	999	999	999	999	999	999	999	999	999			No
237	Surgery 1	2017-2018	Very Important	Not Aware	Not Aware	Satisfied	Yes	Yes	Yes	Very Satisfied	Very Good	Yes	Very Good	Very Good	Yes	Yes	Excellent service and to be part of the programme to help to Kent University.	No		Yes		No	999	999	999	999	999	999	999	999	999	999			No
238	Surgery 1	2018-2019	Very Important	Aware	Aware	Very Satisfied	Yes	Yes	Yes	Very Satisfied	Very Good	Yes	Very Good	Very Good	Yes	Yes	Being done at my local surgery	No		Yes	Maybe lung function	Yes	No	No	No	No	No	No	No	No	No	Yes	Lung function	Advertise it more	No
239	Surgery 1	2018-2019	Very Important	Aware	Not Aware	Satisfied	Yes	Yes	Yes	Very Satisfied	Very Good	Yes	Very Good	Very Good	Yes	Yes	Straightfoward - no fuss	No		Yes	Any deemed useful	Yes	No	Yes	No	No	No	No	No	No	No	No			No
240	Surgery 1	2018-2019	Very Important	Aware	Aware	Very Satisfied	Yes	Yes	Yes	Very Satisfied	Very Good	Yes	Very Good	Very Good	Yes	Yes	Very professional and empathetic	No		Yes	Whatever s/he deems necessary	Yes	No	Yes	No	No	No	No	No	No	No	No			No
241	Surgery 1	2018-2019	Important	Aware	Not Aware	Satisfied	Yes	Yes	Yes	Very Satisfied	Very Good	Yes	Very Good	Very Good	Yes	Yes	Instant result no need to wait for answers	No		Yes	Anything available	Yes	No	Yes	No	No	No	No	No	No	No	No			No
242	Surgery 1	2018-2019	Very Important	Not Aware	Not Aware	Very Satisfied	Yes	Yes	Yes	Very Satisfied	Very Good	Yes	Very Good	Very Good	Yes	Yes	The pharmacist explained everything nicely	No	N/A	Yes	?	Yes	Yes	No	No	No	No	No	No	No	No	No		N/A	No
243	Surgery 1	2018-2019	Important	Not Aware	Not Aware	Very Satisfied	Yes	Yes	Yes	Very Satisfied	Very Good	Yes	Very Good	Very Good	Yes	No		No		Yes		No	999	999	999	999	999	999	999	999	999	999			No
244	Surgery 1	2018-2019	999	999	999	999	999	999	999	999	Very Good	Yes	Very Good	Very Good	Yes	No		No		Yes	All	Yes	No	Yes	No	No	No	No	No	No	No	No		None	No
245	Surgery 1	2018-2019	Important	Aware	Aware	Satisfied	Yes	Yes	Yes	Satisfied	Very Good	Yes	Good	Good	Yes	No		No		Yes		No	999	999	999	999	999	999	999	999	999	999			No
246	Surgery 1	2018-2019	Important	Aware	Aware	Satisfied	Yes	Yes	Yes	Satisfied	Very Good	Yes	Good	Good	Yes	No		No		Yes		No	999	999	999	999	999	999	999	999	999	999			No
247	Surgery 1	2018-2019	Very Important	Not Aware	Not Aware	Satisfied	Yes	Yes	Yes	Very Satisfied	Very Good	Yes	Very Good	Very Good	Yes	999		999		Yes		No	999	999	999	999	999	999	999	999	999	999			No
248	Surgery 1	2018-2019	Very Important	Aware	Aware	Very Satisfied	Yes	Yes	Yes	Very Satisfied	Very Good	Yes	Very Good	Very Good	Yes	Yes	Made to feel very comfortable and relaxed	No		999		No	999	999	999	999	999	999	999	999	999	999			No
249	Surgery 1	2018-2019	Very Important	Aware	Aware	Satisfied	Yes	999	Yes	Very Satisfied	Very Good	Yes	Very Good	Very Good	Yes	999	A very pleasant pharmacist	No		Yes		No	999	999	999	999	999	999	999	999	999	999			No
250	Surgery 1	2018-2019	Very Important	Aware	Aware	Very Satisfied	Yes	Yes	Yes	Very Satisfied	Very Good	Yes	Very Good	Very Good	Yes	999		No		Yes	All available	Yes	No	Yes	No	No	No	No	No	No	No	No			No
251	Surgery 1	2018-2019	Very Important	Not Aware	Aware	Very Satisfied	Yes	Yes	Yes	Very Satisfied	Very Good	Yes	Very Good	Very Good	Yes	Yes		No		Yes		No	999	999	999	999	999	999	999	999	999	999			No
252	Surgery 1	2018-2019	Very Important	Not Aware	Not Aware	Very Satisfied	Yes	Yes	Yes	Very Satisfied	Very Good	Yes	Very Good	Very Good	Yes	Yes	Primarily it was quick and simple to understand	No		Yes	I have no idea but there are any I wouldn't mind attending	Yes	Yes	Yes	No	No	No	No	No	No	No	No		How can you improve on perfection!	No
253	Surgery 1	2018-2019	Very Important	Not Aware	Not Aware	Very Satisfied	Yes	Yes	Yes	Very Satisfied	Very Good	Yes	Very Good	Very Good	Yes	No		No		Yes		No	999	999	999	999	999	999	999	999	999	999			No
254	Surgery 1	2018-2019	Very Important	Not Aware	Not Aware	Very Satisfied	Yes	Yes	Yes	Very Satisfied	Very Good	Yes	Very Good	Very Good	Yes	Yes	I really, liked the device that was used to test me. I would like it yearly please.	No		Yes		No	999	999	999	999	999	999	999	999	999	999		Excellent idea	No
255	Surgery 1	2018-2019	Important	Not Aware	Not Aware	Satisfied	Yes	Yes	Yes	Satisfied	Very Good	Yes	Good	Good	Yes	Yes	I was at ease and felt like a close neighbour or friend	No		Yes		No	999	999	999	999	999	999	999	999	999	999			No
256	Surgery 1	2018-2019	Very Important	Not Aware	Aware	Very Satisfied	Yes	Yes	Yes	Very Satisfied	Very Good	Yes	Very Good	Very Good	Yes	Yes	Stress free and quick - puts any worries at rest.	No		Yes		No	999	999	999	999	999	999	999	999	999	999			No
257	Surgery 1	2018-2019	Very Important	Aware	Aware	Very Satisfied	Yes	Yes	Yes	Very Satisfied	Very Good	Yes	Very Good	Very Good	Yes	999	Clear information given	No		Yes		No	999	999	999	999	999	999	999	999	999	999			No
258	Surgery 1	2018-2019	Very Important	Aware	Not Aware	Satisfied	Yes	Yes	Yes	Very Satisfied	Very Good	Yes	Very Good	Very Good	Yes	No		No		Yes		No	999	999	999	999	999	999	999	999	999	999			No
259	Surgery 1	2018-2019	Important	Aware	Aware	Very Satisfied	Yes	Yes	Yes	Very Satisfied	Very Good	Yes	Very Good	Very Good	Yes	Yes	Reassurance re this serious condition	No		Yes		No	999	999	999	999	999	999	999	999	999	999			No
260	Surgery 1	2018-2019	Very Important	Not Aware	Not Aware	Satisfied	Yes	Yes	Yes	Very Satisfied	Very Good	Yes	Very Good	Very Good	Yes	Yes	Well explained	No		Yes		No	999	999	999	999	999	999	999	999	999	999			No
261	Surgery 1	2018-2019	Very Important	Not Aware	Not Aware	Very Satisfied	Yes	Yes	Yes	Very Satisfied	Very Good	Yes	Very Good	Very Good	Yes	999		No		Yes		No	999	999	999	999	999	999	999	999	999	999			No
262	Surgery 1	2018-2019	Very Important	Not Aware	Not Aware	Satisfied	Yes	Yes	Yes	Very Satisfied	Very Good	Yes	Good	Very Good	Yes	No		No		Yes		No	999	999	999	999	999	999	999	999	999	999			No
263	Surgery 1	2018-2019	Very Important	Not Aware	Not Aware	Satisfied	Yes	Yes	Yes	Satisfied	Very Good	Yes	Good	Very Good	Yes	Yes	Anything to help NHS	No		Yes		No	999	999	999	999	999	999	999	999	999	999			No
264	Surgery 1	2018-2019	Very Important	Not Aware	Not Aware	Very Satisfied	Yes	Yes	Yes	Very Satisfied	Very Good	Yes	Very Good	Very Good	Yes	Yes	The availability of such test	No		Yes		No	999	999	999	999	999	999	999	999	999	999			No
265	Surgery 1	2018-2019	Important	Not Aware	Not Aware	Very Satisfied	Yes	Yes	Yes	Very Satisfied	Very Good	Yes	Very Good	Very Good	Yes	Yes	The ease it was done.	No		Yes		No	999	999	999	999	999	999	999	999	999	999			No
266	Surgery 1	2018-2019	Very Important	Not Aware	Aware	Very Satisfied	Yes	Yes	Yes	Very Satisfied	Very Good	Yes	Very Good	Very Good	Yes	No		No		Yes		No	999	999	999	999	999	999	999	999	999	999			No
267	Surgery 1	2018-2019	Very Important	Aware	Not Aware	Very Satisfied	Yes	Yes	Yes	Very Satisfied	Very Good	Yes	Very Good	Good	Yes	No		No		Yes		No	999	999	999	999	999	999	999	999	999	999		None	No
268	Surgery 1	2018-2019	Important	Aware	Aware	Very Satisfied	Yes	Yes	Yes	Very Satisfied	Very Good	Yes	Very Good	Very Good	Yes	No		No		Yes		No	999	999	999	999	999	999	999	999	999	999			No
269	Surgery 1	2018-2019	Very Important	Not Aware	Not Aware	Very Satisfied	Yes	Yes	Yes	Very Satisfied	999	999	999	999	999	999		999		Yes		No	999	999	999	999	999	999	999	999	999	999			No
270	Surgery 1	2018-2019	Very Important	Not Aware	Not Aware	Very Satisfied	Yes	Yes	Yes	Satisfied	Very Good	Yes	Very Good	Very Good	Yes	999		No		999	If it fitted in with my work + commitments no problem	Yes	999	999	999	999	999	999	999	999	999	999			No
271	Surgery 1	2018-2019	Very Important	Not Aware	Not Aware	Very Satisfied	Yes	Yes	Yes	Very Satisfied	Very Good	Yes	Very Good	Very Good	Yes	Yes	[Deidentified name] puts you at ease and is very thorough in giving information	No		Yes	?	Yes	Yes	No	No	No	No	No	No	No	No	No		?	No
272	Surgery 1	2018-2019	Very Important	Aware	Aware	Very Satisfied	Yes	Yes	Yes	Very Satisfied	Very Good	Yes	Very Good	Very Good	Yes	Yes	I think any health checks which are available are valuable and reassuring to the patient.	No		Yes		No	999	999	999	999	999	999	999	999	999	999			No
273	6	2018-2019	Important	Not Aware	Not Aware	Very Satisfied	Yes	Yes	Yes	Very Satisfied	Very Good	Yes	Very Good	Very Good	Yes	Yes	The pharmacist explained things in a very clear & friendly manner	No		Yes	I don't know any, but I don't mind if you want me to	Yes	Yes	Yes	No	No	No	No	No	No	No	No			No
274	6	2018-2019	Important	Not Aware	Not Aware	999	Yes	No	No	Satisfied	Good	999	Good	Good	Yes	No	Satisfactory service	No	Satisfactory service	Yes		No	999	999	999	999	999	999	999	999	999	999			No
275	Surgery 1	2018-2019	Very Important	Not Aware	Not Aware	Very Satisfied	Yes	Yes	Yes	Very Satisfied	Good	Yes	Good	Very Good	Yes	Yes	When I was seen the Pharmacist was very good in the explanation of what the test was all about.	Yes	Was kept waiting 12 mins for my appointment qat 11.20 am. When the pharmacist knew my time was tight for a further appointment in the town. But overall a good service was given.	999		No	999	999	999	999	999	999	999	999	999	999			Yes
276	Surgery 1	2018-2019	Important	Not Aware	Not Aware	Satisfied	Yes	Yes	Yes	Satisfied	Good	Yes	Good	Good	Yes	No		No		Yes		No	999	999	999	999	999	999	999	999	999	999			No
277	Surgery 1	2018-2019	Very Important	Aware	Aware	Satisfied	Yes	Yes	Yes	Very Satisfied	Very Good	Yes	Good	Good	Yes	Yes	Very good manner	No		Yes		No	999	999	999	999	999	999	999	999	999	999			No
278	Surgery 1	2018-2019	Important	Aware	Aware	Satisfied	Yes	Yes	Yes	Very Satisfied	Good	Yes	Good	Very Good	Yes	Yes	The pharmacist was willing to explain the statistical bars of the project	No		Yes	?	Yes	Yes	No	No	No	No	No	No	No	No	No			No
279	Surgery 1	2018-2019	Important	Not Aware	Not Aware	Satisfied	Yes	Yes	Yes	Satisfied	Good	Yes	Good	Good	Yes	No		No		Yes	Don't know, tests would need to be within my travelling distance	Yes	Yes	No	No	No	No	No	No	No	No	No			No
280	Surgery 1	2018-2019	Very Important	Aware	Aware	Very Satisfied	Yes	Yes	Yes	Very Satisfied	Very Good	Yes	Very Good	Very Good	Yes	Yes	Very simple procedure that could produce important results.	No		999		No	999	999	999	999	999	999	999	999	999	999			No
281	Surgery 1	2018-2019	Important	Aware	Aware	Satisfied	Yes	Yes	Yes	Very Satisfied	Very Good	Yes	Very Good	Very Good	Yes	Yes	The ease with which everything happened - straightforward explanation, simple tests.	No		Yes	Any that were appropriate and necessary	Yes	No	Yes	No	No	No	No	No	No	No	No			No
282	Surgery 1	2018-2019	Important	Aware	Aware	Satisfied	Yes	Yes	Yes	Very Satisfied	Good	Yes	Good	Very Good	Yes	No		No		Yes		No	999	999	999	999	999	999	999	999	999	999			No
283	Surgery 1	2018-2019	Important	Aware	Aware	Very Satisfied	Yes	Yes	Yes	Very Satisfied	Very Good	Yes	Very Good	Very Good	Yes	Yes	Easy, painless, informative	No		Yes	Any necessary tests	Yes	No	Yes	No	No	No	No	No	No	No	No			No
284	Surgery 1	2018-2019	Important	Aware	Aware	Very Satisfied	Yes	Yes	Yes	Very Satisfied	Very Good	Yes	Very Good	Very Good	Yes	Yes	Friendly reassuring detailed explanation of tests and results	No		Yes	?	Yes	Yes	No	No	No	No	No	No	No	No	No			No
285	Surgery 1	2018-2019	Important	Not Aware	Not Aware	Very Satisfied	Yes	Yes	Yes	Very Satisfied	999	999	999	999	999	999		999		Yes		No	999	999	999	999	999	999	999	999	999	999		Very good service	No
286	Surgery 1	2018-2019	Important	Not Aware	Not Aware	Very Satisfied	Yes	Yes	Yes	Very Satisfied	Very Good	Yes	Very Good	Very Good	Yes	Yes	Everything	No		Yes		No	999	999	999	999	999	999	999	999	999	999			No
287	Surgery 1	2018-2019	Very Important	Not Aware	Not Aware	Satisfied	Yes	Yes	Yes	Very Satisfied	Very Good	Yes	Good	Good	Yes	Yes	Very kind	No		999		No	999	999	999	999	999	999	999	999	999	999			No
288	Surgery 1	2018-2019	Very Important	Aware	Aware	Satisfied	Yes	Yes	Yes	Very Satisfied	Very Good	Yes	Very Good	Very Good	Yes	No		No		Yes	Nothing in particular at the moment	Yes	999	999	999	999	999	999	999	999	999	999			No
289	Surgery 1	2018-2019	Important	Not Aware	Not Aware	Satisfied	Yes	Yes	Yes	999	Very Good	Yes	Very Good	Very Good	Yes	No		No		Yes		No	999	999	999	999	999	999	999	999	999	999			No
290	Surgery 1	2018-2019	Very Important	Not Aware	Not Aware	Very Satisfied	Yes	Yes	Yes	Very Satisfied	Very Good	Yes	Good	Good	Yes	999		No	Nothing disliked	Yes		No	999	999	999	999	999	999	999	999	999	999			No
291	Surgery 1	2018-2019	Important	Aware	Not Aware	Very Satisfied	Yes	Yes	Yes	Very Satisfied	Very Good	Yes	Very Good	Very Good	Yes	999	Good to know everything normal as my father died age 73 with heart problem.	No		Yes	?	Yes	Yes	No	No	No	No	No	No	No	No	No			No
292	Surgery 1	2018-2019	Important	Aware	Not Aware	Very Satisfied	Yes	Yes	Yes	Very Dissatisfied	Very Good	Yes	Very Good	Very Good	Yes	Yes	The procedure was explained very clearly and was not rushed at all.	No		999		No	999	999	999	999	999	999	999	999	999	999			No
293	Surgery 1	2018-2019	Important	Aware	Aware	Very Satisfied	Yes	Yes	Yes	Very Satisfied	Very Good	Yes	Very Good	Very Good	Yes	Yes	Useful screening. Family history of AF.	No		Yes		No	999	999	999	999	999	999	999	999	999	999			No
294	Surgery 1	2018-2019	Not Important	Aware	Aware	Very Satisfied	Yes	Yes	Yes	Very Satisfied	Very Good	Yes	Very Good	Very Good	Yes	No		No		Yes		No	999	999	999	999	999	999	999	999	999	999			No
295	Surgery 1	2018-2019	Very Important	Not Aware	Not Aware	Very Satisfied	Yes	Yes	Yes	Very Satisfied	Very Good	Yes	999	Very Good	Yes	999		No		Yes		No	999	999	999	999	999	999	999	999	999	999			No
296	Surgery 1	2018-2019	Very Important	Not Aware	Not Aware	Very Satisfied	Yes	Yes	Yes	Very Satisfied	Very Good	Yes	Very Good	Very Good	Yes	Yes	Everything was very good	No		Yes		No	999	999	999	999	999	999	999	999	999	999			No
297	Surgery 1	2018-2019	Important	Aware	Aware	Very Satisfied	Yes	Yes	Yes	Very Satisfied	Very Good	Yes	Very Good	Very Good	Yes	Yes	Being on time with clear explanation of the importance of the test.	No		Yes		No	999	999	999	999	999	999	999	999	999	999			No
298	Surgery 1	2018-2019	Very Important	Aware	Aware	Very Satisfied	Yes	Yes	Yes	Very Satisfied	Very Good	Yes	Very Good	Very Good	Yes	Yes	Making things clear + confirming I had no problems.	No	N/A	Yes	Diabetes, thyroid function	Yes	No	No	No	Yes	No	No	No	No	No	Yes	Thyroid function	None	No
299	Surgery 1	2018-2019	Very Important	Not Aware	Not Aware	Very Satisfied	Yes	Yes	Yes	Very Satisfied	Very Good	Yes	Very Good	Very Good	Yes	Yes	Very efficient & friendly	No		Yes	Anything appropriate.	Yes	No	Yes	No	No	No	No	No	No	No	No			No
300	Surgery 1	2018-2019	Very Important	Not Aware	Not Aware	Very Satisfied	Yes	Yes	Yes	Very Satisfied	Very Good	Yes	Very Good	Very Good	Yes	No		No		Yes		No	999	999	999	999	999	999	999	999	999	999			No
301	Surgery 1	2018-2019	Very Important	Not Aware	Not Aware	Very Satisfied	Yes	Yes	Yes	Very Satisfied	Very Good	Yes	Very Good	Very Good	Yes	Yes	How the pharmacist explained everything	No		Yes		No	999	999	999	999	999	999	999	999	999	999			No
302	Surgery 1	2018-2019	Important	Aware	Not Aware	Satisfied	Yes	Yes	Yes	Very Satisfied	Very Good	Yes	Very Good	Very Good	Yes	Yes	Information given in clear way for me to understand. Very caring.	No		Yes		No	999	999	999	999	999	999	999	999	999	999		The screening process was carried out in a caring and professional way. Answered all questions with detail.	No
303	Surgery 1	2018-2019	Very Important	Not Aware	Not Aware	Very Satisfied	Yes	Yes	Yes	Very Satisfied	Very Good	Yes	Very Good	Very Good	Yes	Yes	So simple + easy	No		Yes		No	999	999	999	999	999	999	999	999	999	999			No
304	Surgery 1	2018-2019	Very Important	Aware	Aware	Very Satisfied	Yes	Yes	Yes	Very Satisfied	Very Good	Yes	Very Good	Very Good	Yes	Yes	The whole process was amazingly straightforward	No		Yes		No	999	999	999	999	999	999	999	999	999	999			No
305	Surgery 1	2018-2019	Important	Not Aware	Not Aware	Satisfied	Yes	Yes	Yes	Satisfied	Good	999	Good	Good	Yes	No		No		Yes		No	999	999	999	999	999	999	999	999	999	999			No
306	Surgery 1	2018-2019	Very Important	Aware	Aware	Very Satisfied	Yes	Yes	Yes	Very Satisfied	Very Good	Yes	Very Good	Very Good	Yes	Yes	Overall excellent & professional, informative experience	No		Yes	B.P. & general health for age group	Yes	No	No	Yes	No	No	No	No	No	No	Yes	General health		No
307	Surgery 1	2018-2019	Important	Aware	Aware	Very Satisfied	Yes	Yes	Yes	Very Satisfied	Very Good	Yes	Good	Very Good	Yes	Yes	Approve of the development of quick screening procedures	No		Yes		No	999	999	999	999	999	999	999	999	999	999			No
308	Surgery 1	2018-2019	Important	Not Aware	Not Aware	Very Satisfied	Yes	Yes	Yes	Very Satisfied	Very Good	Yes	Very Good	Very Good	Yes	No		No		Yes	?	Yes	Yes	No	No	No	No	No	No	No	No	No			No
309	Surgery 1	2018-2019	Very Important	Aware	Aware	Very Satisfied	Yes	Yes	Yes	Very Satisfied	Very Good	Yes	Very Good	Very Good	Yes	999	It was very efficient & friendly	No		Yes	Cholesterol. DNA	Yes	No	No	No	No	Yes	No	No	No	No	Yes	DNA		No
310	Surgery 1	2018-2019	Very Important	Aware	Aware	Very Satisfied	Yes	Yes	Yes	Very Satisfied	Very Good	Yes	Very Good	Very Good	Yes	Yes	Friendly and well explained	No		Yes		No	999	999	999	999	999	999	999	999	999	999			No
311	Surgery 1	2018-2019	Very Important	Aware	Aware	Very Satisfied	Yes	Yes	Yes	Very Satisfied	Very Good	Yes	Very Good	Very Good	Yes	Yes	The courtesy & respect I was shown.	No		Yes		No	999	999	999	999	999	999	999	999	999	999		This sort of test is now valuable and I can recommend it to all. The personnel involved in the scheme were excellent in every way. Thank you.	No
312	Surgery 1	2018-2019	Important	Aware	Aware	Satisfied	Yes	Yes	Yes	Very Satisfied	Very Good	Yes	Very Good	Very Good	Yes	Yes	Ease of appointment & speed of delivery	No		Yes	Prostate cancer.	Yes	No	No	No	No	No	Yes	No	No	No	No			No
313	Surgery 1	2018-2019	Important	Not Aware	Not Aware	Satisfied	Yes	Yes	Yes	Very Satisfied	Very Good	Yes	Very Good	Very Good	Yes	No		No		Yes	Cervical cancer	Yes	No	No	No	No	No	No	Yes	No	No	No			No
314	Surgery 1	2018-2019	Important	Not Aware	Not Aware	Very Satisfied	Yes	Yes	Yes	Very Satisfied	Very Good	Yes	Very Good	Very Good	Yes	999		No		Yes		No	999	999	999	999	999	999	999	999	999	999			No
315	Surgery 1	2018-2019	Important	Aware	Aware	Very Satisfied	Yes	Yes	Yes	Very Satisfied	Very Good	Yes	Very Good	Very Good	Yes	Yes	Having had 12-lead ECGs in the past I was very impressed by the simplicity and speed of the test with the knowledge that AF problems would be identified more easily!	No		Yes		No	999	999	999	999	999	999	999	999	999	999			No
316	Surgery 1	2018-2019	Very Important	Not Aware	Not Aware	Very Satisfied	Yes	Yes	Yes	Very Satisfied	Very Good	Yes	Very Good	Very Good	Yes	999		999		Yes		No	999	999	999	999	999	999	999	999	999	999			No
317	Surgery 1	2018-2019	Very Important	Not Aware	Not Aware	Very Satisfied	Yes	Yes	Yes	Very Satisfied	Very Good	Yes	Very Good	Very Good	Yes	999		999		Yes		No	999	999	999	999	999	999	999	999	999	999			No
318	Surgery 1	2018-2019	Very Important	Not Aware	Not Aware	Satisfied	Yes	Yes	Yes	Very Satisfied	Very Good	Yes	Very Good	Very Good	Yes	Yes	Easy parking - helpful and friendly receptionist. Was seen early and left confident that today there is no indication of serious heart problems.	No	Dislike and Newton Place are not words that go together.	Yes	No preference.	Yes	No	Yes	No	No	No	No	No	No	No	No			No
319	Surgery 1	2018-2019	Very Important	Aware	Aware	Satisfied	Yes	Yes	Yes	Very Satisfied	Very Good	Yes	Good	Very Good	Yes	Yes	Being able to have the screening immediately. I doubt I would have made an appointment for a return back to the surgery.	No		Yes		No	999	999	999	999	999	999	999	999	999	999			No
320	Surgery 1	2018-2019	Very Important	Aware	Aware	Very Satisfied	Yes	Yes	Yes	Very Satisfied	Very Good	Yes	Very Good	Very Good	Yes	Yes	Very friendly and informative.	No		Yes		No	999	999	999	999	999	999	999	999	999	999			No
321	Surgery 1	2018-2019	Very Important	Aware	Aware	Very Satisfied	Yes	Yes	Yes	Very Satisfied	Very Good	Yes	Very Good	Very Good	Yes	Yes		999		999		No	999	999	999	999	999	999	999	999	999	999			No
322	Surgery 1	2018-2019	Important	Aware	Aware	Satisfied	Yes	Yes	Yes	Very Satisfied	Very Good	Yes	Very Good	Very Good	Yes	Yes	Both team members were pleasant and efficient. [Deidentified name], who carried out the test was polite and informative. My own trace was queried, so he ran it again, with the same categorization.	No		Yes		No	999	999	999	999	999	999	999	999	999	999		The only minor criticism is that after the flu jab I was tested if I'd consent to take part in the AF screening. I said I was and was contacted but I was given no info before the screening - but not important as I got the helpful AF explanation afterwards. I can't imagine anyone finding the screening anything but pleasant!	Yes
323	Surgery 1	2018-2019	Important	Aware	Aware	Satisfied	Yes	Yes	Yes	Very Satisfied	999	999	999	999	999	999		999		Yes		No	999	999	999	999	999	999	999	999	999	999			No
324	Surgery 1	2018-2019	Very Important	Not Aware	Not Aware	Very Satisfied	Yes	Yes	Yes	Very Satisfied	Very Good	Yes	Very Good	Very Good	Yes	Yes	I was very anxious. But the pharmacist was very helpful.	No		Yes		No	999	999	999	999	999	999	999	999	999	999			No
325	Surgery 1	2018-2019	Important	Not Aware	Not Aware	Satisfied	Yes	Yes	Yes	Satisfied	Very Good	Yes	Very Good	Very Good	Yes	999		No		999		No	999	999	999	999	999	999	999	999	999	999			No
326	Surgery 1	2018-2019	Very Important	Not Aware	Not Aware	Satisfied	Yes	Yes	Yes	Very Satisfied	Very Good	Yes	Very Good	Very Good	Yes	Yes	Very good and nice young lady doing it.	No		Yes		No	999	999	999	999	999	999	999	999	999	999			No
327	Surgery 1	2018-2019	Very Important	Not Aware	Aware	Very Satisfied	Yes	Yes	Yes	Very Satisfied	Very Good	Yes	Very Good	Very Good	Yes	Yes	Very relaxed and everything was explained clearly.	No		Yes		No	999	999	999	999	999	999	999	999	999	999			No
328	Surgery 1	2018-2019	Important	Aware	Aware	Very Satisfied	Yes	Yes	Yes	Very Satisfied	Very Good	Yes	Very Good	Very Good	Yes	Yes	The Pharmacist was able to answer questions on the medication I am taking following mild heart attack 6 years ago.	No		Yes	Any tests to do with heart, cancer, dementia.	Yes	No	No	No	No	No	No	No	Yes	Yes	Yes	Any heart tests		No
329	Surgery 1	2018-2019	Very Important	Not Aware	Not Aware	Very Satisfied	Yes	Yes	Yes	Very Satisfied	Very Good	Yes	Very Good	Very Good	Yes	Yes	Very pleasant pharmacist	No		Yes		No	999	999	999	999	999	999	999	999	999	999		No	No
330	Surgery 1	2018-2019	Very Important	Not Aware	Not Aware	Very Satisfied	Yes	Yes	Yes	Very Satisfied	Very Good	Yes	Very Good	Very Good	Yes	Yes	Very informative	No		Yes		No	999	999	999	999	999	999	999	999	999	999			No
331	Surgery 1	2018-2019	Very Important	Not Aware	Not Aware	Very Satisfied	Yes	Yes	Yes	Very Satisfied	Very Good	Yes	Good	Good	Yes	Yes	The test was carried out promptly. I was put at ease and everything was made very clear to me.	No		Yes	Diabetes, cholesterol levels.	Yes	No	No	No	Yes	Yes	No	No	No	No	No			No
332	Surgery 1	2018-2019	Important	Not Aware	Aware	Satisfied	Yes	Yes	Yes	Satisfied	Very Good	Yes	Good	Good	Yes	999		No		Yes		No	999	999	999	999	999	999	999	999	999	999			No
333	Surgery 1	2018-2019	Very Important	Not Aware	Not Aware	Satisfied	Yes	Yes	Yes	Very Satisfied	Very Good	Yes	Very Good	Very Good	Yes	Yes		No		Yes		No	999	999	999	999	999	999	999	999	999	999			No
334	Surgery 1	2018-2019	Very Important	Aware	Not Aware	Satisfied	Yes	Yes	Yes	Very Satisfied	Very Good	Yes	Very Good	Very Good	Yes	Yes	The way the pharmacist explained AF was very informative.	No		Yes		No	999	999	999	999	999	999	999	999	999	999			No
335	Surgery 1	2018-2019	Not Important	Aware	Aware	Satisfied	Yes	Yes	Yes	Satisfied	Good	Yes	Good	Good	No	No		No		No		No	999	999	999	999	999	999	999	999	999	999			No
336	Surgery 1	2018-2019	Important	Aware	Aware	Satisfied	Yes	Yes	Yes	Very Satisfied	Very Good	Yes	Very Good	Very Good	Yes	Yes	The way it was discussed and described in detail.	No		Yes		No	999	999	999	999	999	999	999	999	999	999			No
337	Surgery 1	2018-2019	Important	Aware	Aware	Very Satisfied	Yes	Yes	Yes	Very Satisfied	Very Good	Yes	Very Good	Very Good	Yes	999	Very good Pharmacist.	No		Yes		No	999	999	999	999	999	999	999	999	999	999			No
338	Surgery 1	2018-2019	Very Important	Not Aware	Not Aware	Very Satisfied	Yes	Yes	Yes	Very Satisfied	Very Good	Yes	Very Good	Very Good	Yes	Yes	I found all the information given about the test very easy to understand.	No		Yes	Any screening of benefit, bowel, breast, etc, etc.	Yes	No	Yes	No	No	No	No	No	No	No	Yes	Bowel, breast screening	Very satisfied with the screening.	No
339	Surgery 1	2018-2019	Very Important	Not Aware	Aware	Very Satisfied	Yes	Yes	Yes	Very Satisfied	Very Good	Yes	Very Good	Very Good	Yes	Yes	Conducted in a very pleasant manner.	No		Yes		No	999	999	999	999	999	999	999	999	999	999			No
340	Surgery 1	2018-2019	Very Important	Aware	Aware	Very Satisfied	Yes	Yes	Yes	Very Satisfied	Very Good	Yes	Very Good	Very Good	Yes	Yes	Verybody very friendly.	No		Yes		No	999	999	999	999	999	999	999	999	999	999			No
341	Surgery 1	2018-2019	Very Important	Aware	Aware	Very Satisfied	Yes	Yes	Yes	Very Satisfied	Very Good	Yes	Very Good	Very Good	Yes	Yes	It was very quick & informative	No		Yes	Don't mind	Yes	No	Yes	No	No	No	No	No	No	No	No			No
342	Surgery 1	2018-2019	Important	Aware	Not Aware	Very Satisfied	Yes	Yes	Yes	Very Satisfied	Very Good	Yes	Very Good	Very Good	Yes	No		No		Yes		No	999	999	999	999	999	999	999	999	999	999			No
343	Surgery 1	2018-2019	Very Important	Aware	Aware	Very Satisfied	Yes	Yes	Yes	Very Satisfied	Very Good	Yes	Very Good	Very Good	Yes	Yes	A very good explanation of what was about to be done.	No		Yes		No	999	999	999	999	999	999	999	999	999	999			No
344	Surgery 1	2018-2019	Very Important	Not Aware	Not Aware	Very Satisfied	Yes	Yes	Yes	Very Satisfied	Very Good	Yes	Very Good	Very Good	Yes	No		No		Yes		No	999	999	999	999	999	999	999	999	999	999			No
345	Surgery 1	2018-2019	Very Important	Not Aware	Not Aware	Very Satisfied	Yes	Yes	Yes	Very Satisfied	Very Good	Yes	Very Good	Very Good	Yes	No		No		Yes		No	999	999	999	999	999	999	999	999	999	999			No
346	Surgery 1	2018-2019	Very Important	Aware	Aware	Very Satisfied	Yes	Yes	Yes	Very Satisfied	Very Good	Yes	Very Good	Very Good	Yes	Yes	Very easy and quick - fortunate to have this service available	No		Yes	Anything that would provide information that might benefit from early treatment	Yes	No	Yes	No	No	No	No	No	No	No	No		Nothing - perfect	No
347	Surgery 1	2018-2019	Very Important	Aware	Aware	Very Satisfied	Yes	Yes	Yes	Very Satisfied	Very Good	Yes	Very Good	Very Good	Yes	999		999		Yes		No	999	999	999	999	999	999	999	999	999	999			No
348	Surgery 1	2018-2019	Very Important	999	999	Satisfied	Yes	Yes	Yes	Very Satisfied	Very Good	Yes	Very Good	Very Good	Yes	999		999		999		No	999	999	999	999	999	999	999	999	999	999			No
349	Surgery 1	2018-2019	Very Important	Aware	Aware	Very Satisfied	Yes	Yes	Yes	Very Satisfied	Very Good	Yes	Very Good	Very Good	Yes	Yes		No		Yes		No	999	999	999	999	999	999	999	999	999	999			No
350	Surgery 1	2018-2019	Very Important	Aware	Aware	Satisfied	Yes	Yes	Yes	Very Satisfied	Very Good	Yes	Very Good	Very Good	Yes	Yes	Helps if you needed treatment	No		No		No	999	999	999	999	999	999	999	999	999	999			No
351	Surgery 1	2018-2019	Very Important	Aware	Aware	Very Satisfied	Yes	Yes	Yes	Very Satisfied	Very Good	Yes	Good	Very Good	Yes	999		No		Yes		No	999	999	999	999	999	999	999	999	999	999			No
352	Surgery 1	2018-2019	Important	Aware	Not Aware	Dissatisfied	Yes	Yes	Yes	Very Satisfied	Very Good	Yes	Very Good	Very Good	Yes	999		No		Yes		No	999	999	999	999	999	999	999	999	999	999			No
353	Surgery 1	2018-2019	Very Important	Aware	Aware	Very Satisfied	Yes	Yes	Yes	Very Satisfied	Very Good	Yes	Very Good	Very Good	Yes	Yes	I was made to feel at ease with no pressure.	No		Yes		No	999	999	999	999	999	999	999	999	999	999			No
354	Surgery 1	2018-2019	Very Important	Aware	Aware	Very Dissatisfied	Yes	Yes	Yes	Very Dissatisfied	Very Good	Yes	Very Good	Very Good	Yes	Yes	Interesting to see my heart rate.	No		Yes		No	999	999	999	999	999	999	999	999	999	999			No
355	Surgery 1	2018-2019	Important	Aware	Aware	Very Satisfied	Yes	Yes	Yes	Very Satisfied	Very Good	Yes	Very Good	Very Good	Yes	Yes	To know that even at own age people are interested and concerned about own welfare.	No		Yes		No	999	999	999	999	999	999	999	999	999	999		Screening strategy well organised and personal.	No
356	Surgery 1	2018-2019	Important	Not Aware	Not Aware	Very Satisfied	Yes	Yes	Yes	Very Satisfied	Very Good	Yes	Very Good	Very Good	Yes	Yes	Clear understanding.	No	None	Yes	None known	Yes	Yes	No	No	No	No	No	No	No	No	No		Very satisfied	No
357	Surgery 1	2018-2019	Very Important	Not Aware	Not Aware	Very Satisfied	Yes	Yes	Yes	Very Satisfied	Very Good	Yes	Very Good	Very Good	Yes	No		No		Yes		No	999	999	999	999	999	999	999	999	999	999			No
358	Surgery 1	2018-2019	Very Important	Aware	Not Aware	Satisfied	Yes	Yes	Yes	Very Satisfied	Very Good	Yes	Very Good	Very Good	Yes	Yes		No		Yes		No	999	999	999	999	999	999	999	999	999	999			No
359	Surgery 1	2018-2019	Important	Aware	Aware	Satisfied	Yes	Yes	Yes	Very Satisfied	Very Good	Yes	Very Good	Very Good	Yes	No		No		Yes		No	999	999	999	999	999	999	999	999	999	999			No
360	Surgery 1	2018-2019	Very Important	Aware	Not Aware	Very Satisfied	Yes	Yes	Yes	Very Satisfied	999	999	999	999	999	999		999		Yes		No	999	999	999	999	999	999	999	999	999	999			No
361	Surgery 1	2018-2019	Very Important	Not Aware	Not Aware	Very Satisfied	Yes	Yes	Yes	Very Satisfied	Very Good	Yes	Very Good	Very Good	Yes	999	1. Very confenient to attend local GP; 2. Appointment at time arranged; 3. Non-invasive, quick and easy; 4. Learnt something I did not know (about AF).	No		Yes	I am not aware of what is available but happy to consider anything else.	Yes	Yes	Yes	No	No	No	No	No	No	No	No		I am sure there is a good reason why not - but could the screening not be done at the same time (Sat. mornings I think) as the flu sessions?	No
362	Surgery 1	2018-2019	Very Important	Not Aware	Not Aware	Very Satisfied	Yes	Yes	Yes	Very Satisfied	Very Good	Yes	Very Good	Very Good	Yes	Yes		No		Yes		No	999	999	999	999	999	999	999	999	999	999			No
363	Surgery 1	2018-2019	Very Important	Not Aware	Not Aware	Satisfied	Yes	Yes	Yes	Satisfied	Good	Yes	Good	Good	Yes	Yes	Very helpful to have this performed at the surgery - no special visit needed.	No		Yes	Depends on availability.	Yes	999	999	999	999	999	999	999	999	999	999			No
364	Surgery 1	2018-2019	Very Important	Not Aware	Aware	Satisfied	Yes	Yes	Yes	Satisfied	Very Good	Yes	Good	Good	Yes	Yes	Well explained & friendly manner.	No		Yes	The same	Yes	No	No	No	No	No	No	No	No	No	Yes	AF screening	Very helpful.	No
365	Surgery 1	2018-2019	999	Not Aware	Not Aware	Satisfied	Yes	Yes	Yes	Very Satisfied	Very Good	Yes	Good	Very Good	Yes	Yes	I had a ECG few years ago. The service I got was good today.	No		999		No	999	999	999	999	999	999	999	999	999	999			No
366	Surgery 1	2018-2019	Very Important	Aware	Aware	Dissatisfied	Yes	Yes	Yes	Very Satisfied	Very Good	Yes	Good	Very Good	Yes	Yes	It was quick and efficient	No		Yes	I cannot be specific	Yes	999	999	999	999	999	999	999	999	999	999			No
367	Surgery 1	2018-2019	Very Important	Aware	Aware	Dissatisfied	Yes	Yes	Yes	Very Satisfied	Very Good	Yes	Good	Very Good	Yes	Yes	Any test offered to you is a good thing.	No		Yes	Unable to be specific about this.	Yes	999	999	999	999	999	999	999	999	999	999			No
368	Surgery 1	2018-2019	Not Important	Not Aware	Aware	Very Satisfied	Yes	Yes	Yes	Very Satisfied	Very Good	Yes	Very Good	Very Good	Yes	Yes	Reassurance	No		Yes	Nothing in particular	Yes	999	999	999	999	999	999	999	999	999	999			No
369	Surgery 1	2018-2019	Not Important	Not Aware	Aware	Very Satisfied	Yes	Yes	Yes	Very Satisfied	Very Good	Yes	Very Good	Very Good	Yes	Yes	Reassurance.	No		Yes	Nothing particular	Yes	999	999	999	999	999	999	999	999	999	999			No
370	Surgery 1	2018-2019	Very Important	Not Aware	Not Aware	Very Satisfied	Yes	Yes	Yes	Very Satisfied	Very Good	Yes	Very Good	Very Good	Yes	Yes	Everything was worthwhile. And explained well.	No		999		No	999	999	999	999	999	999	999	999	999	999			No
371	Surgery 1	2018-2019	Very Important	Aware	Aware	Very Satisfied	Yes	Yes	Yes	Very Satisfied	Very Good	Yes	Very Good	Very Good	Yes	Yes	Very efficient and made me feel at-ease.	No		Yes		No	999	999	999	999	999	999	999	999	999	999			No
372	Surgery 1	2018-2019	Very Important	Not Aware	Not Aware	Very Satisfied	Yes	Yes	Yes	Very Satisfied	Very Good	Yes	Very Good	Very Good	Yes	999	Friendly	No		Yes		No	999	999	999	999	999	999	999	999	999	999			No
373	Surgery 1	2018-2019	Very Important	Not Aware	Not Aware	Very Satisfied	Yes	Yes	Yes	Very Satisfied	Very Good	Yes	Very Good	Very Good	Yes	Yes	Very professional friendly service	No		Yes	Whatever test available that are on offer	Yes	No	Yes	No	No	No	No	No	No	No	No		N/A	No
374	Surgery 1	2018-2019	Very Important	Not Aware	Not Aware	999	Yes	Yes	Yes	Very Satisfied	Very Good	Yes	Very Good	Very Good	Yes	No		No		Yes		No	999	999	999	999	999	999	999	999	999	999			No
375	Surgery 1	2018-2019	Very Important	Not Aware	Not Aware	Very Satisfied	Yes	Yes	Yes	Very Satisfied	Very Good	Yes	Very Good	Very Good	Yes	Yes	Put my mind at ease that heart is in good working order	No		Yes		No	999	999	999	999	999	999	999	999	999	999			No
376	Surgery 1	2018-2019	Very Important	Aware	Aware	Very Satisfied	Yes	Yes	Yes	Very Satisfied	Very Good	Yes	Very Good	Very Good	Yes	Yes	Very efficient and I felt reassured after being given the results.	No		Yes		No	999	999	999	999	999	999	999	999	999	999			No
377	Surgery 1	2018-2019	Very Important	Aware	Aware	Very Satisfied	Yes	Yes	Yes	Very Satisfied	999	999	999	999	999	999		999		Yes		No	999	999	999	999	999	999	999	999	999	999			No
378	Surgery 1	2018-2019	Important	Not Aware	Not Aware	Very Satisfied	Yes	Yes	Yes	Very Satisfied	Very Good	Yes	Very Good	Very Good	Yes	No		No		Yes		No	999	999	999	999	999	999	999	999	999	999			No
379	Surgery 1	2018-2019	Important	Not Aware	Aware	Satisfied	Yes	Yes	Yes	Satisfied	Very Good	Yes	Good	Good	Yes	Yes	Seen on time. Conducted in a friendly relaxed manner every thing explained in a manner easy understood.	No		Yes		No	999	999	999	999	999	999	999	999	999	999			No
380	Surgery 1	2018-2019	Important	Aware	Aware	Very Satisfied	Yes	Yes	Yes	Very Satisfied	Very Good	Yes	Very Good	Very Good	Yes	Yes	It was very informative and efficient.	No		Yes	Anything that may be useful in maintaining a healthy body.	Yes	No	Yes	No	No	No	No	No	No	No	No		Thank you!	No
381	Surgery 1	2018-2019	Important	Aware	Aware	Very Satisfied	Yes	Yes	Yes	Very Satisfied	Very Good	Yes	Very Good	Very Good	Yes	Yes	The pharmacist was very informative and made the whole process very easy.	No		999	I can't think of any other tests at the moment.	Yes	Yes	No	No	No	No	No	No	No	No	No			No
382	Surgery 1	2018-2019	Very Important	Aware	Aware	Very Satisfied	Yes	Yes	Yes	Very Satisfied	Very Good	Yes	Very Good	Very Good	Yes	Yes	That the tests was carried out local and no travelling involved.	No		Yes		No	999	999	999	999	999	999	999	999	999	999			No
383	Surgery 1	2018-2019	Very Important	Not Aware	Not Aware	Very Satisfied	Yes	Yes	Yes	Very Satisfied	Very Good	Yes	Very Good	Very Good	Yes	999		999		No		No	999	999	999	999	999	999	999	999	999	999			No
384	Surgery 1	2018-2019	Very Important	Aware	Aware	Very Satisfied	Yes	Yes	Yes	Very Satisfied	Very Good	Yes	Very Good	Very Good	Yes	999		No		No		No	999	999	999	999	999	999	999	999	999	999			No
385	Surgery 1	2018-2019	Not Important	Aware	Aware	Very Satisfied	Yes	Yes	Yes	Very Satisfied	Very Good	Yes	Very Good	Very Good	Yes	No		No		Yes		No	999	999	999	999	999	999	999	999	999	999			No
386	Surgery 1	2018-2019	Very Important	Aware	Not Aware	Very Satisfied	Yes	Yes	Yes	Very Satisfied	Very Good	Yes	Very Good	Very Good	Yes	Yes	Very informative and extremely pleasant pharmacist.	No		Yes		No	999	999	999	999	999	999	999	999	999	999		I hope the preliminary screening gets further developed. Thank You.	No
387	Surgery 1	2018-2019	Very Important	Aware	Aware	Very Satisfied	Yes	Yes	Yes	Very Satisfied	Very Good	Yes	Very Good	Very Good	Yes	Yes	Simple without need for adjusting clothing!	No		Yes		No	999	999	999	999	999	999	999	999	999	999		Very courteous and gave a full explanation - even to my additional questions! Better to seek prevention of this rather than responding only to events!	No
388	Surgery 1	2018-2019	Important	Not Aware	Not Aware	Satisfied	Yes	Yes	Yes	Very Satisfied	Very Good	Yes	Very Good	Very Good	Yes	Yes	I was satisfied with the way everything was explained.	No		999		No	999	999	999	999	999	999	999	999	999	999			No
389	Surgery 1	2018-2019	Very Important	Not Aware	Not Aware	Very Satisfied	Yes	Yes	Yes	Very Satisfied	Very Good	Yes	Very Good	Good	Yes	Yes	I was satisfied with the way everything was explained	No		Yes		No	999	999	999	999	999	999	999	999	999	999			No
390	Surgery 1	2018-2019	Very Important	Aware	Aware	Very Satisfied	Yes	Yes	Yes	Very Satisfied	Very Good	Yes	Very Good	Very Good	Yes	Yes	Good information	No		Yes		No	999	999	999	999	999	999	999	999	999	999			No
391	Surgery 1	2018-2019	Very Important	Not Aware	Not Aware	Very Satisfied	Yes	Yes	Yes	Very Satisfied	Very Good	Yes	Very Good	Very Good	Yes	Yes	The Pharmacist was very professional and very pleasant and made you feel at ease. The punctuality was very pleasing.	No		999		No	999	999	999	999	999	999	999	999	999	999			No
392	Surgery 1	2018-2019	Important	Not Aware	Not Aware	Satisfied	Yes	Yes	Yes	Satisfied	Very Good	Yes	Very Good	Very Good	Yes	Yes	Called at appointment time, very pleasant interview	No		Yes	N/A	No	999	999	999	999	999	999	999	999	999	999			No
393	Surgery 1	2018-2019	Important	Aware	Aware	Very Satisfied	Yes	Yes	Yes	Very Satisfied	Very Good	Yes	Very Good	Very Good	Yes	Yes	Quick and easy. Very informative pharmacist	No		Yes		No	999	999	999	999	999	999	999	999	999	999			No
394	Surgery 1	2018-2019	Important	Aware	Aware	Satisfied	Yes	Yes	Yes	Very Satisfied	Very Good	Yes	Good	Very Good	Yes	No		No		Yes		No	999	999	999	999	999	999	999	999	999	999			No
395	Surgery 1	2018-2019	Very Important	Aware	Aware	Very Satisfied	Yes	Yes	Yes	Very Satisfied	Very Good	Yes	Very Good	Very Good	Yes	Yes	To have the opportunity to be tested in such a quick and easy way was much appreciated and useful.	No		Yes	Anything new that comes available.	Yes	No	Yes	No	No	No	No	No	No	No	No			No
396	Surgery 1	2018-2019	Very Important	Not Aware	Not Aware	Very Satisfied	Yes	Yes	Yes	Very Satisfied	Very Good	Yes	Very Good	Very Good	Yes	Yes	To have this treatment available, that is completed in under 10 minutes is very reassuring to be available in advancing years.	No		Yes	Whatever is available.	Yes	No	Yes	No	No	No	No	No	No	No	No			No
397	Surgery 1	2018-2019	Very Important	Not Aware	Not Aware	Very Satisfied	Yes	Yes	Yes	Very Satisfied	Very Good	Yes	Very Good	Very Good	Yes	999	It was good	No		Yes		No	999	999	999	999	999	999	999	999	999	999			No
398	Surgery 1	2018-2019	Very Important	Not Aware	Not Aware	Very Satisfied	Yes	Yes	Yes	Satisfied	Good	Yes	Good	Good	Yes	Yes	I had heart attack 18 years ago, it is nice to have an ECG.	No		Yes		No	999	999	999	999	999	999	999	999	999	999			No
399	Surgery 1	2018-2019	Important	Not Aware	Aware	Very Dissatisfied	Yes	Yes	Yes	Very Dissatisfied	Very Good	999	Very Good	Very Good	Yes	999		999		Yes		No	999	999	999	999	999	999	999	999	999	999			No
400	Surgery 1	2018-2019	Not Important	Aware	Aware	Very Satisfied	Yes	Yes	Yes	Very Satisfied	Very Good	Yes	Very Good	Very Good	Yes	No		No		Yes	All was excellent I thought.	Yes	999	999	999	999	999	999	999	999	999	999			No
401	Surgery 1	2018-2019	Very Important	Not Aware	Not Aware	Very Satisfied	Yes	Yes	Yes	Very Satisfied	Very Good	Yes	Very Good	Good	Yes	999	Excellent service	No		Yes	Do not know of any other screening tests	Yes	Yes	No	No	No	No	No	No	No	No	No		Very good for keeping an eye on my health.	No
402	Surgery 1	2018-2019	Important	Aware	Aware	Very Satisfied	Yes	Yes	Yes	Very Satisfied	Very Good	Yes	Very Good	Very Good	Yes	999	Useful personally & useful for research study.	No		Yes	Depends on the test & competency of pharmacist.	Yes	999	999	999	999	999	999	999	999	999	999		Should be taken forward so then expert patients can selfscreen.	No
403	Surgery 1	2018-2019	Important	Not Aware	Not Aware	Satisfied	Yes	Yes	Yes	Satisfied	Very Good	Yes	Very Good	Good	Yes	Yes	To see the results in front of you.	No		No		No	999	999	999	999	999	999	999	999	999	999			No
404	Surgery 1	2018-2019	Important	Aware	Not Aware	Very Satisfied	Yes	Yes	Yes	Very Satisfied	Very Good	Yes	Very Good	Very Good	Yes	No		No		Yes		No	999	999	999	999	999	999	999	999	999	999			No
405	Surgery 1	2018-2019	Very Important	Aware	Aware	Very Satisfied	Yes	Yes	Yes	Very Satisfied	Good	Yes	Good	Good	Yes	999	It was good for me, as I had already had a valve replacement, so it was a check up to see how the heart was, - now in 2018.	No		Yes	Anything. It depends on what they are.	Yes	No	Yes	No	No	No	No	No	No	No	No		No comments all: I thought was straightforward & good.	No
406	Surgery 1	2018-2019	Important	Aware	Aware	Very Satisfied	Yes	Yes	Yes	Very Satisfied	Very Good	Yes	Very Good	Very Good	Yes	Yes	Able to discuss a niggling concern about paroxysmal sleepiness.	No		Yes		No	999	999	999	999	999	999	999	999	999	999		Simple English form	No
407	Surgery 1	2018-2019	Very Important	Not Aware	Not Aware	Very Satisfied	Yes	Yes	Yes	Very Satisfied	Very Good	Yes	Very Good	Very Good	Yes	No		No		Yes	Whatever is available	Yes	No	Yes	No	No	No	No	No	No	No	No			No
408	Surgery 1	2018-2019	Important	Not Aware	Not Aware	Very Satisfied	Yes	Yes	Yes	Very Satisfied	Very Good	Yes	Very Good	Very Good	Yes	No		No		Yes	Not sure what's available	Yes	Yes	No	No	No	No	No	No	No	No	No			No
409	Surgery 1	2018-2019	Important	Aware	Aware	Satisfied	Yes	Yes	Yes	Satisfied	Very Good	Yes	Good	Good	Yes	Yes	Simple test, not taking much time	No		Yes		No	999	999	999	999	999	999	999	999	999	999			No
410	Surgery 1	2018-2019	Very Important	Aware	Aware	Very Satisfied	Yes	Yes	Yes	Very Satisfied	Very Good	Yes	Very Good	Very Good	Yes	Yes	I think it is important to have these tests as they may prevent a serious condition going undetected.	No		Yes		No	999	999	999	999	999	999	999	999	999	999			No
411	Surgery 1	2018-2019	Very Important	999	999	Very Satisfied	Yes	Yes	Yes	Very Satisfied	Very Good	Yes	Very Good	Very Good	Yes	Yes	Peace of mind, was well looked after. Everything explained. Could not fault this.	No		Yes	Diabetic Test	Yes	No	No	No	Yes	No	No	No	No	No	No		Nothing to improve.	No
412	Surgery 1	2018-2019	Very Important	Not Aware	Not Aware	Very Satisfied	Yes	Yes	Yes	Very Satisfied	Very Good	Yes	Very Good	Very Good	Yes	Yes	Clarity of information. Sense of being cared for.	No		Yes	Any health checks. Diabetes. Cholesterol.	Yes	Yes	Yes	No	Yes	Yes	No	No	No	No	No		Happy with service provided.	No
413	Surgery 1	2018-2019	Important	Aware	Aware	Very Satisfied	Yes	Yes	Yes	Very Satisfied	Very Good	Yes	Very Good	Very Good	Yes	Yes	Ease of appointment. Very clear and friendly intervention with researcher.	Yes	Clearly needs to differentiate between venues!!	Yes	Prostate	Yes	No	No	No	No	No	Yes	No	No	No	No		Nothing...it was excellent.	Yes
414	Surgery 1	2018-2019	Very Important	Aware	Aware	Very Satisfied	Yes	Yes	Yes	Very Satisfied	Very Good	Yes	Very Good	Very Good	Yes	No		No		Yes		No	999	999	999	999	999	999	999	999	999	999			No
415	Surgery 1	2018-2019	Very Important	Aware	Aware	Very Satisfied	Yes	Yes	Yes	Very Satisfied	Very Good	Yes	Very Good	Very Good	Yes	Yes	It was all very efficient. It was at a convenient place and time.	No		999		No	999	999	999	999	999	999	999	999	999	999			No
416	Surgery 1	2018-2019	Very Important	Aware	Aware	Very Satisfied	Yes	Yes	Yes	Satisfied	Very Good	Yes	Very Good	Very Good	Yes	Yes	It was a simple basic test but could help prevent any problems.	No		Yes		No	999	999	999	999	999	999	999	999	999	999			No
417	Surgery 1	2018-2019	Important	Aware	Aware	Satisfied	Yes	Yes	Yes	Satisfied	Very Good	Yes	Good	Good	Yes	No		No		Yes	Any screening for cancer, e.g. bowel, moles.	Yes	No	No	No	No	No	No	No	Yes	No	No			No
418	Surgery 1	2018-2019	Very Important	Not Aware	Not Aware	Very Satisfied	Yes	Yes	Yes	Very Satisfied	Very Good	Yes	Very Good	Very Good	Yes	Yes	Service was very good and pleasant.	No		Yes	Anything for good health.	Yes	No	Yes	No	No	No	No	No	No	No	No		I found everything good.	No
419	Surgery 1	2018-2019	Very Important	Not Aware	Not Aware	Very Satisfied	Yes	Yes	Yes	Very Satisfied	Very Good	Yes	Very Good	Very Good	Yes	Yes	Very well explained to us in a very pleasant manner.	No		Yes	Anything for good health.	Yes	No	Yes	No	No	No	No	No	No	No	No			No
420	Surgery 1	2018-2019	Important	Not Aware	Not Aware	Very Satisfied	Yes	Yes	Yes	Very Satisfied	Good	Yes	Very Good	Good	Yes	Yes	Friendly. Clear communication. Readiness to answer questions (for one provision see below).	Yes	"Particularly disliked" too strong an expression for my only criticism. It would have been helpful to have been clearer about the amount of pressure to put on the pair. I had it done twice, the second time with reduced pressure because the first reading showed some irregularity, the pharmacist thought probably because of too much pressure. This caused me some anxiety.	Yes	Difficult to say when I don't know what ones be possible.	No	999	999	999	999	999	999	999	999	999	999			Yes
421	Surgery 1	2018-2019	Important	Not Aware	Aware	Very Satisfied	Yes	Yes	Yes	Very Satisfied	Very Good	Yes	Very Good	Very Good	Yes	Yes	Peace of mind.	No		Yes	Science and technology changing so fast it's hard to predict.	No	999	999	999	999	999	999	999	999	999	999			No
422	Surgery 1	2018-2019	Important	Not Aware	Not Aware	Very Satisfied	Yes	Yes	Yes	Very Satisfied	Very Good	Yes	Very Good	Very Good	Yes	Yes	Puts your mind at rest that everything's fine when it is, gives a feeling that your health is being looked after.	No		Yes		No	999	999	999	999	999	999	999	999	999	999			No
